# Supplementary material for: Evolutionary History and Ongoing Transmission of Phylogenetic Sublineages of Mycobacterium tuberculosis Beijing Genotype in China
Source: Sci Rep. 2016 Sep 29;6:34353. doi: 10.1038/srep34353 (PMC5041183; doi:10.1038/srep34353)
Supplement: Supplementary Table S1 [file srep34353-s1.xls]

## Sheet: 369 Original strains
Evolutionary History and Ongoing Transmission of Phylogenetic Sublineages of Mycobacterium tuberculosis Beijing Genotype in China
Qing-qin Yin, Hai-can Liu, Wei-wei Jiao, Qin-jing Li, Rui Han, Jian-ling Tian, Zhi-guang Liu, Xiu-qin Zhao,Ying-jia Li, Kang-lin Wan, A-dong Shen, Igor Mokrousov
Supplementary Table S1. Information on all Mycobacterium tuberculosis strains used in this study
Strain ID	province	Geographic region	family	SIT	sunlineage	RD181	mutT4	mutT2	NTF region	Gender	Adult/Children	Treatment	miru02	miru20	miru24	mtub04	QUB-11b	mtub29	mtub34	QUB-26	QUB-4156	ETRA	ETRB	ETRC	ETRD	ETRE	MIRU10	MIRU16	MIRU23	MIRU26	MIRU27	MIRU39	MIRU40	Mtub21	Mtub30	Mtub39	1s	2s	3s	4s	5s	6s	7s	8s	9s	10s	11s	12s	13s
AH11240	anhui	Central	beijing	1	Ancient	-	GGG	GGA	ancient	Male	Children	new case	2	2	1	4	7	4	3	2	4	4	2	4	3	5	3	3	5	7	3	3	3	4	4	3	0	0	0	0	0	0	0	0	0	0	0	0	0
GZ11013	Guizhou	Southern	beijing	1	Ancient	-	GGG	GGA	ancient	Female	Adult	new case	2	2	1	4	10	4	3	5	4	4	2	4	3	5	3	3	6	6	3	3	2	4	4	2	0	0	0	0	0	0	0	0	0	0	0	0	0
1912			beijing	1	Ancient	-	GGG	GGA	ancient		Children		2	2	1	2	7	4	3	7	4	4	2	4	3	5	3	3	5	7	3	3	3	3	4	3	0	0	0	0	0	0	0	0	0	0	0	0	0
2177			beijing	1	Ancient	-	GGG	CGA	ancient		Children		2	2	1	4	6	4	3	7	2	4	2	4	3	5	3	3	5	7	3	4	3	5	4	3	0	0	0	0	0	0	0	0	0	0	0	0	0
GS12013	gansu	Northern	beijing	1	Ancient	-	GGG	GGA	ancient	Famale	Children	previously treated	2	2	1	5	6	4	3	7	1	4	2	4	3	5	3	3	5	10	3	3	3	4	4	3	0	0	0	0	0	0	0	0	0	0	0	0	0
GS12041	gansu	Northern	beijing	1	Ancient	-	GGG	GGA	ancient	Male	Children	previously treated	2	2	1	4	7	4	3	7		4	2	4	3	5	3	3	5	7	3	3	3	4	4	3	0	0	0	0	0	0	0	0	0	0	0	0	0
GZ11089	Guizhou	Southern	beijing	1	Ancient	-	GGG	GGA	ancient	Famale	Children	new case	2	2	1	4	7	4	2	7	0	4	2	4	3	5	3	3	5	7	3	3	3	4	4	3	0	0	0	0	0	0	0	0	0	0	0	0	0
XZ06039	xizang	Tibet	beijing	1	Ancient	-	GGG	GGA	ancient	Male	Children	previously treated	2	2	1	4	4	4	3	7	4	4	2	4	3	5	3	3	5	7	3	3	3	4	4	3	0	0	0	0	0	0	0	0	0	0	0	0	0
XZ06072	xizang	Tibet	beijing	1	Ancient	-	GGG	GGA	ancient	Male	Adult	new case	2	2	1	4	7	4	3	7	4	4	2	4	3	2	3	3	5	7	3	3	3	4	4	3	0	0	0	0	0	0	0	0	0	0	0	0	0
XZ06150	xizang	Tibet	beijing	1	Ancient	-	GGG	GGA	ancient	Female	Children	new case	2	2	1	4	7	4	3	7	4	4	2	4	3	2	3	3	5	7	3	3	3	4	4	3	0	0	0	0	0	0	0	0	0	0	0	0	0
AH11014	anhui	Central	beijing	1	Ancient	-	GGG	CGA	ancient	Male	Adult	previously treated	2	2	1		6	4	3	8	2	4	2	4	3	5	3	4	5	5	3	3	4	5	4	3	0	0	0	0	0	0	0	0	0	0	0	0	0
AH11116	anhui	Central	beijing	1	Ancient	-	GGG	CGA	ancient	Female	Adult	previously treated	2	2	1		3	4	3	8	2	4	2	4	3	5	3	3	5	7	3	3	3	5	4	3	0	0	0	0	0	0	0	0	0	0	0	0	0
GS06098	gansu	Northern	beijing	1	Ancient	-	GGG	GGA	ancient	Male	Children	previously treated	2	2	1	4	4	4	3	8	4	4	2	4	3	5	3	4	5	6	3	3	2	4	4	3	0	0	0	0	0	0	0	0	0	0	0	0	0
GS12042	gansu	Northern	beijing	250	Ancient	-	GGG	GGA	ancient	Female	Adult	new case	2	2	1	4	6	4	3	8	4	undetermined	2	4	3	4	3	3	5	3	3	3	3	4	4	3	0	0	0	0	0	0	0	0	0	0	0	0	0
GS12065	gansu	Northern	beijing	1	Ancient	-	GGG	GGA	ancient	Female	Adult	new case	2	2	1	4	4/7	4	3	8	2/4	4	2	4	3	5	2/3/4	3	5	7	3	3	3	5	4	3	0	0	0	0	0	0	0	0	0	0	0	0	0
GS12081	gansu	Northern	beijing	1	Ancient	-	GGG	GGA	ancient	Male	Adult	new case	2	2	1	4	7	4	3	8	4	2	2	4	3	5	3	3	5	7	3	3	3	4	4	3	0	0	0	0	0	0	0	0	0	0	0	0	0
GZ11074	Guizhou	Southern	beijing	1	Ancient	-	GGG	GGA	ancient	Male	Adult	new case	2	2	1	4	5	5	3	8	4	4	2	4	3	5	2	5	5	5	3	3	2	4	4	3	0	0	0	0	0	0	0	0	0	0	0	0	0
GZ11155	Guizhou	Southern	beijing	1	Ancient	-	GGG	GGA	ancient	Male	Adult	new case	2	2	1	5	7	4	3	8	4	4	2	4	3	5	3	2	5	5	3	3	3	4	4	3	0	0	0	0	0	0	0	0	0	0	0	0	0
GZ11201	Guizhou	Southern	beijing	1	Ancient	-	GGG	GGA	ancient	Male	Children	new case	2	2	1	2	6	4	3	8	4	4	2	3	3	5	3	3	5	7	3	3	3	4	4	4	0	0	0	0	0	0	0	0	0	0	0	0	0
NM11272	neimenggu	Northern	beijing	1	Ancient	-	GGG	CGA	ancient	Male	Adult	new case	2	2	1	3	5	4	3	8	2	4	2	4	3	5	3	3	5	7	3	3	3	5	4	3	0	0	0	0	0	0	0	0	0	0	0	0	0
XZ06099	xizang	Tibet	beijing	1	Ancient	-	GGG	GGA	ancient	Famale	Adult	new case	2	1	1	4	3	4	2	8	4	4	2	4	3	6	3	3	5	7	3	3	3	4	4	3	0	0	0	0	0	0	0	0	0	0	0	0	0
XZ09060	xizang	Tibet	beijing	1	Ancient	-	GGG	CGA	ancient	Famale	Adult	previously treated	2	1	1	4	6	4	3	8	2	4	2	4	3	5	3	3	5	5	3	3	5	5	4	3	0	0	0	0	0	0	0	0	0	0	0	0	0
BJ10052	beijing	Northern	beijing	1	Ancient	-	GGG	GGA	ancient	Male	Adult	previously treated	2	2	1	4	6	4	3	9	2	4	2	4	3	5	2	3	5	5	3	3	3	4	4	3	0	0	0	0	0	0	0	0	0	0	0	0	0
SC06099	sichuan	Central	beijing	1	Ancient	-	GGG	GGA	ancient	Male	Adult	new case	2	2	1	4	6	4	3	9	2	4	2	4	3	5	2	3	5	5	3	3	3	4	4	3	0	0	0	0	0	0	0	0	0	0	0	0	0
BJ09053	beijing	Northern	beijing	1364	Ancient	-	GGG	GGA	ancient	Famale	Adult	new case	2	2	1	4	7	4	3	10	4	4	2	4	3	5	2	3	5	7	3	3	3	5	4	3	0	0	0	0	0	0	0	0	0	0	0	0	0
GS07026	gansu	Northern	beijing	1	Ancient	-	GGG	GGA	ancient	Famale	Adult	new case	2	2	1	4		4	3	10	2	4	2	4	3	4	3	3	5	5	3	3	3	4	4	3	0	0	0	0	0	0	0	0	0	0	0	0	0
XJ06028	Xinjiang	X-Uyghur	beijing	1	Ancient	-	GGG	GGA	ancient	Male	Children	new case	2	2	1	4	7	4	3	10	4	4	2	4	3	5	3	3	5	7	3	3	4	4	4	3	0	0	0	0	0	0	0	0	0	0	0	0	0
GS05189	gansu	Northern	beijing	1	Ancient	-	GGG	GGA	ancient	Famale	Adult	new case	2	2	1		5	4	3		2	4	2	4	3	4	3	3	5	5	3	3	3	4	4	3	0	0	0	0	0	0	0	0	0	0	0	0	0
GS05071	gansu	Northern	beijing	621	early ancient	+	CGG	GGA	ancient	Female	Children	previously treated	2	2	1	2	5	4	3	5	2	3	3	4	3	3	3	2	6	3	3	2	1	2	2	5	0	0	0	0	0	0	0	0	0	0	0	0	0
BJ05063	beijing	Northern	beijing	1	early ancient	+	CGG	GGA	ancient	Famale	Adult	new case	2	2	1	3	6	4	3	6	3	4	2	4	3	5	3	3	5	6	3	2	3	2	4	4	0	0	0	0	0	0	0	0	0	0	0	0	0
HeN05011	he'nan	Central	beijing	1	early ancient	+	CGG	GGA	ancient	Famale	Adult	new case	2	2	1	3	3	4	3	6	3	4	2	4	3	5	3	3	5	7	3	3	3	4	4	3	0	0	0	0	0	0	0	0	0	0	0	0	0
121009	beijing	Northern	beijing	1	early ancient	-	CGG	GGA	ancient	Male	Children	new case	2	2	1	4	8	4	3	8	4	4	2	4	3	6	1	3	5	7	3	3	3	3	3	3	0	0	0	0	0	0	0	0	0	0	0	0	0
AH11403	anhui	Central	beijing	1	early ancient	+	CGG	GGA	ancient	Famale	Children	previously treated	2	2	1	3	2	4	3	8	3	4	2	4	3	5	3	3	5	7	3	2	3	4	4	3	0	0	0	0	0	0	0	0	0	0	0	0	0
GS06099	gansu	Northern	beijing	1	early ancient	+	CGG	GGA	ancient	Female	Children	previously treated	2	2	1	5	4	4	3	8	4	4	2	4	3	4	3	3	5	5	3	3	3	6	4	3	0	0	0	0	0	0	0	0	0	0	0	0	0
GX06184	guangxi	Southern	beijing	1	early ancient	+	CGG	GGA	ancient	Male	Children	previously treated	2	2	1	3	6	4	3	8	3	4	2	4	3	5	3	3	5	6	3	3	1	4	4	3	0	0	0	0	0	0	0	0	0	0	0	0	0
Shx05150	shaanxi	Central	beijing	1	early ancient	+	CGG	GGA	ancient	Male	Children	new case	2	2	1	4	7	4	3	9	3	4	2	5	3	3	3	3	5	6	3	3	3	4	4	3	0	0	0	0	0	0	0	0	0	0	0	0	0
AH11058	anhui	Central	beijing	1	Modern	-	GGG	CGA	modern	Famale	Children	previously treated	2	2	1	4	3	4	3	3	2	4	2	4	3	5	3	3	5	7	3	3	2	5	4	3	0	0	0	0	0	0	0	0	0	0	0	0	0
GZ11180	Guizhou	Southern	beijing	1	Modern	-	GGG	CGA	modern	Female	Adult	new case	2	2	1	4	6	4	3	5	2	4	2	4	3	5	3	3	5	7	3	3	3	5	4	3	0	0	0	0	0	0	0	0	0	0	0	0	0
7713	Beijing	Northern	beijing	1	Modern	-	GGG	CGA	modern	Female	Children	new case	2	2	1	3	6	4	3	7	2	4	2	4	3	5	3	3	5	7	3	1	3	5	4	4	0	0	0	0	0	0	0	0	0	0	0	0	0
GS12046	gansu	Northern	beijing	1	Modern	-	GGG	CGA	modern	Famale	Children	new case	2	2	1	4	6	4	3	7	2	4	2	4	3	6	3	3	5	7	3	3	3	5	4	3	0	0	0	0	0	0	0	0	0	0	0	0	0
GS12595	gansu	Northern	beijing	1	Modern	-	GGG	CGA	modern	Famale	Children	new case	2	2	1	4	5	4	3	7	2	4	2	4	3	5	3	3	5	8	2	2	3	9	4	3	0	0	0	0	0	0	0	0	0	0	0	0	0
Shx05346	shaanxi	Central	beijing	1	Modern	-	GGG	CGA	modern	Female	Children	new case	2	2	1	4	5	4	3	7	2	3	2	4	3	5	3	3	5	7	3	3	4	4	4	3	0	0	0	0	0	0	0	0	0	0	0	0	0
XZ06215	xizang	Tibet	beijing	1	Modern	-	GGG	CGA	modern	Female	Children	previously treated	2	2	1	4	6	4	3	7	2	4	2	4	3	4	3	3	5	8	3	3	3	5	2	3	0	0	0	0	0	0	0	0	0	0	0	0	0
1566			beijing	1	Modern	-	GGG	CGA	modern		Children		2	2	1	4	5	4	3	8	2	3	2	4	3	5	3	3	5	7	3	3	3	6	4	3	0	0	0	0	0	0	0	0	0	0	0	0	0
2088			beijing	1	Modern	-	GGG	CGA	modern		Children		2	2	1	4	4	4	3	8		4	2	4	4	5	3	3	5	7	3	3	3	5	4	4	0	0	0	0	0	0	0	0	0	0	0	0	0
2184			beijing	1	Modern	-	GGG	CGA	modern		Children		2	2	1	4	6	4	3	8		4	2	4	3	5	3	3	5	7	3	3	3	3	4	3	0	0	0	0	0	0	0	0	0	0	0	0	0
2221	Beijing	Northern	beijing	1	Modern	-	GGG	CGA	modern	Female	Children	new case	2	2	1	2	5	4	3	8	2	4	2	4	1	5	3	3	5	7	3	3	3	5	4	3	0	0	0	0	0	0	0	0	0	0	0	0	0
7145	Beijing	Northern	beijing	1	Modern	-	GGG	CGA	modern	Female	Children	new case	2	2	1	4	6	4	3	8	2	4	2	4	3	5	3	3	5	7	3	3	3	5	4	3	0	0	0	0	0	0	0	0	0	0	0	0	0
7153	tianjin	Northern	beijing	1	Modern	-	GGG	CGA	modern	Male	Children	previously treated	2	2	1	4	6	4	3	8	2	4	2	4	3	4	3	3	5	7	3	3	3	5	4	3	0	0	0	0	0	0	0	0	0	0	0	0	0
20--1	jiangsu	Central	beijing	1	Modern	-	GGG	CGA	modern	Famale	Children	new case	2	2	1	4	2	4	3	8	2	4	2	4	3	5	3	3	5	7	3	3	3	5	4	3	0	0	0	0	0	0	0	0	0	0	0	0	0
8--10	heilongjiang	Northern	beijing	1	Modern	-	GGG	CGA	modern	Male	Children	new case	2	2	1	4	7	4	3	8	2	4	2	4	3	5	3	3	5	7	3	3	3	5	4	3	0	0	0	0	0	0	0	0	0	0	0	0	0
AH03004	anhui	Central	beijing	1	Modern	-	GGG	CGA	modern	Male	Adult	previously treated	2	2	1	4	5	4	3	8	2	4	2	4	5	5	3	3	5	6	3	3	3	5	4	3	0	0	0	0	0	0	0	0	0	0	0	0	0
AH04122	anhui	Central	beijing	1	Modern	-	GGG	CGA	modern	Male	Children	previously treated	2	2	1	4	6/7	4	3	8	2	4	2	4	3	5	3	2	5	7	5	3	3	4	4	3	0	0	0	0	0	0	0	0	0	0	0	0	0
AH11055	anhui	Central	beijing	1	Modern	-	GGG	CGA	modern	Male	Children	previously treated	2	2	1	4	5	4	3	8	2	4	2	4	3	5	3	3	5	4	3	3	3	5	4	3	0	0	0	0	0	0	0	0	0	0	0	0	0
AH11097	anhui	Central	beijing	1	Modern	-	GGG	CGA	modern	Female	Adult	previously treated	2	2	1	4	5	4	3	8	2	4	2	4	3	5	3	3	5	7	3	3	3	5	4	3	0	0	0	0	0	0	0	0	0	0	0	0	0
AH11326	anhui	Central	beijing	1	Modern	-	GGG	CGA	modern	Male	Adult	previously treated	2	2	1	2	5	4	3	8	2	4	2	4	2	5	3	3	5	7	3	3	3	5	2	3	0	0	0	0	0	0	0	0	0	0	0	0	0
BJ05015	beijing	Northern	beijing	1	Modern	-	GGG	CGA	modern	Female	Children	new case	2	2	1	4	6	4	3	8	2	4	2	4	3	5	3	3	5	6	3	3	3	5	4	4	0	0	0	0	0	0	0	0	0	0	0	0	0
BJ09022	beijing	Northern	beijing	1	Modern	-	GGG	CGA	modern	Female	Children	new case	2	2	1	4	6	4	3	8	2	4	2	4	3	5	2	3	2	7	3	3	3	5	4	3	0	0	0	0	0	0	0	0	0	0	0	0	0
BJ10015	beijing	Northern	beijing	1	Modern	-	GGG	CGA	modern	Male	Adult	new case	2	2	1	4	5	4	3	8	2	4	2	4	3	4	3	3	5	7	3	3	5	5	4	3	0	0	0	0	0	0	0	0	0	0	0	0	0
BJ10023	beijing	Northern	beijing	1	Modern	-	GGG	CGA	modern	Male	Adult	new case	2	2	1	4	6	4	3	8	2	4	2	5	3	5	3	2	5	7	3	3	3	5	4	3	0	0	0	0	0	0	0	0	0	0	0	0	0
BJ10057	beijing	Northern	beijing	1	Modern	-	GGG	CGA	modern	Famale	Adult	new case	2	2	1	2	6	4	3	8	2	4	2	4	3	5	3	3	5	7	3	3	3	5	4	3	0	0	0	0	0	0	0	0	0	0	0	0	0
BJ11027	beijing	Northern	beijing	1674	Modern	-	GGG	CGA	modern	Male	Adult	new case	2	2	1	6	5	4	3	8	2	4	2	4	3	5	3	3	5	7	3	3	3	5	4	3	0	0	0	0	0	0	0	0	0	0	0	0	0
BJ11031	beijing	Northern	beijing	1	Modern	-	GGG	CGA	modern	Male	Adult	new case	2	2	1	4	5	4	3	8	2	3	2	4	3	6	3	3	5	9	3	3	3	5	4	3	0	0	0	0	0	0	0	0	0	0	0	0	0
FJ07006	fujian	Southern	beijing	1	Modern	-	GGG	CGA	modern	Male	Adult	previously treated	2	2	1	4	6	4	3	8	2	4	2	4	3	5	3	3	5	7	3	3	3	5	4	3	0	0	0	0	0	0	0	0	0	0	0	0	0
GS12007	gansu	Northern	beijing	1	Modern	-	GGG	CGA	modern	Famale	Children	new case	2	2	1	4	5	4	3	8	2	4	2	4	3	5	3	3	5	7	3	3	4	5	4	3	0	0	0	0	0	0	0	0	0	0	0	0	0
GS12015	gansu	Northern	beijing	1	Modern	-	GGG	CGA	modern	Female	Adult	new case	2	2	1	4	6	4	3	8	2	4	2	4	3	4	3	3	5	7	3	3	3	5	4	4	0	0	0	0	0	0	0	0	0	0	0	0	0
GS12544	gansu	Northern	beijing	2101	Modern	-	GGG	CGA	modern	Male	Children	new case	2	2	1	3	3	4	2	8	2	4	2	4	3	6	3	3	5	7	3	3	3	6	4	3	0	0	0	0	0	0	0	0	0	0	0	0	0
HeN05051	he'nan	Central	beijing	1	Modern	-	GGG	CGA	modern	Male	Children	new case	2	2	1	4	6	4	3	8	2	4	2	4	3	5	2	3	5	7	3	3	3	5	4	3	0	0	0	0	0	0	0	0	0	0	0	0	0
HeN05053	he'nan	Central	beijing	1	Modern	-	GGG	CGA	modern	Male	Adult	new case	2	2	1	4	4	4	3	8	2	4	2	4	3	5	3	3	5	7	3	4	3	4	4	3	0	0	0	0	0	0	0	0	0	0	0	0	0
HeN05068	he'nan	Central	beijing	190	Modern	-	GGG	CGA	modern	Female	Children	new case	2	2	1	4	5	4	3	8	2	4	2	4	3	4	3	3	5	7	3	3	3	5	4	3	0	0	0	0	0	0	0	0	0	0	0	0	0
HeN06055	he'nan	Central	beijing	1	Modern	-	GGG	CGA	modern	Male	Adult	previously treated	2	2	1	4	5	4	3	8	2	4	2	4	3	5	3	3	5	7	3	3	3	5	4	3	0	0	0	0	0	0	0	0	0	0	0	0	0
HN06087	hainan	Southern	beijing	1	Modern	-	GGG	CGA	modern	Male	Adult	new case	2	2	1	3	5	4	3	8	2	4	2	4	1	5	3	3	5	7	3	3	3	5	4	3	0	0	0	0	0	0	0	0	0	0	0	0	0
JL06011	Jilin	Northern	beijing	1	Modern	-	GGG	CGA	modern	Male	Children	new case	2	2	1	4	5	4	3	8	2	4	2	4	3	5	3	3	5	6	3	3	3	5	4	3	0	0	0	0	0	0	0	0	0	0	0	0	0
JL06040	Jilin	Northern	beijing	1	Modern	-	GGG	CGA	modern	Male	Children	new case	2	2	1	4	6	4	3	8	2	4	2	4	3	5	3	3	5	7	3	3	3	5	4	4	0	0	0	0	0	0	0	0	0	0	0	0	0
JL06138	Jilin	Northern	beijing	1	Modern	-	GGG	CGA	modern	Female	Children	new case	2	2	1	4	5	4	3	8	2	3	2	4	3	5	3	3	5	6	3	3	3	5	4	3	0	0	0	0	0	0	0	0	0	0	0	0	0
JL06179	Jilin	Northern	beijing	1	Modern	-	GGG	CGA	modern	Female	Children	new case	2	2	1	4	5	4	3	8	2	3	2	4	3	5	3	3	5	7	3	3	3	5	4	3	0	0	0	0	0	0	0	0	0	0	0	0	0
JL06203	Jilin	Northern	beijing	1	Modern	-	GGG	CGA	modern	Male	Adult	new case	2	2	1	4	6	4	3	8	2	4	2	4	2	4	3	3	6	7	3	3	3	5	4	3	0	0	0	0	0	0	0	0	0	0	0	0	0
JL06349	Jilin	Northern	beijing	1	Modern	-	GGG	CGA	modern	Male	Children	new case	2	2	1	4	5	4	3	8	2	3	2	4	3	5	3	3	5	7	3	3	5	5	4	3	0	0	0	0	0	0	0	0	0	0	0	0	0
NM11019	neimenggu	Northern	beijing	1	Modern	-	GGG	CGA	modern	Male	Adult	new case	2	2	1	4	6	4	2	8	2	4	2	4	3	5	3	3	5	7	3	3	3	5	4	3	0	0	0	0	0	0	0	0	0	0	0	0	0
NM11330	neimenggu	Northern	beijing	190	Modern	-	GGG	CGA	modern	Famale	Children	new case	2	2	1	4	6	2	3	8	2	4	2	4	4	5	3	3	5	7	3	3	3	5	4	3	0	0	0	0	0	0	0	0	0	0	0	0	0
NM11351	neimenggu	Northern	beijing	190	Modern	-	GGG	CGA	modern	Famale	Adult	previously treated	2	2	1	4	6	2	3	8	2	4	2	4	4	5	3	3	5	7	3	3	3	5	4	3	0	0	0	0	0	0	0	0	0	0	0	0	0
NM11354	neimenggu	Northern	beijing	1	Modern	-	GGG	CGA	modern	Male	Children	new case	2	2	1	4	6	4	3	8	2	4	2	4	3	3	3	3	5	7	3	3	4	5	4	3	0	0	0	0	0	0	0	0	0	0	0	0	0
SC06234	sichuan	Central	beijing	1	Modern	-	GGG	CGA	modern	Male	Children	new case	2	2	1	4	6	4	3	8	2	4	2	4	3	5	2	3	5	7	3	3	3	5	4	3	0	0	0	0	0	0	0	0	0	0	0	0	0
Shx05364	shaanxi	Central	beijing	1	Modern	-	GGG	CGA	modern	Female	Children	new case	2	2	1	4	5	4	3	8	2	3	2	4	3	5	3	3	5	7	3	3	3	5	4	3	0	0	0	0	0	0	0	0	0	0	0	0	0
XJ06024	Xinjiang	X-Uyghur	beijing	2413	Modern	-	GGG	CGA	modern	Male	Children	previously treated	2	2	1	4	6	4	3	8	2	4	2	4	3	5	3	3	5	7	3	3	3	5	4	3	0	0	0	0	0	0	0	0	0	0	0	0	0
XJ06131	Xinjiang	X-Uyghur	beijing	1	Modern	-	GGG	CGA	modern	Male	Children	new case	2	2	1	4	5	4	3	8	2	4	2	4	3	5	3	3	5	7	3	3	3	5	4	3	0	0	0	0	0	0	0	0	0	0	0	0	0
XZ06175	xizang	Tibet	beijing	1	Modern	-	GGG	CGA	modern	Male	Children	new case	2	2	1	4	6	4	3	8	2	4	2	4	3	5	3	3	5	7	3	3	3	5	4	3	0	0	0	0	0	0	0	0	0	0	0	0	0
XZ09045	xizang	Tibet	beijing	1	Modern	-	GGG	CGA	modern	Female	Children	new case	2	1	1	4	6	4	3	8	2	4	2	4	3	4	3	3	5	7	3	3	3	5	4	3	0	0	0	0	0	0	0	0	0	0	0	0	0
FJ05016	fujian	Southern	beijing	1	Modern	-	GGG	CGA	modern	Female	Adult	new case	2	2	1	4	5	4	3	9	2	4	2	4	2	5	3	3	5	6	3	2	3	5	4	3	0	0	0	0	0	0	0	0	0	0	0	0	0
GS05034	gansu	Northern	beijing	1	Modern	-	GGG	CGA	modern	Famale	Adult	previously treated	2	2	1	4	6	4	3	9	2	4	2	4	3	5	3	3	5	7	3	3	3	5	4	3	0	0	0	0	0	0	0	0	0	0	0	0	0
HeN05021	he'nan	Central	beijing	1	Modern	-	GGG	CGA	modern	Male	Adult	previously treated	2	2	1	4	5	4	3	9	2	4	2	4	3	5	3	3	5	8	3	3	3	7	4	3	0	0	0	0	0	0	0	0	0	0	0	0	0
HeN05031	he'nan	Central	beijing	1	Modern	-	GGG	CGA	modern	Famale	Adult	previously treated	2	2	1	4	5	4	3	9	2	4	2	4	3	5	3	3	5	8	3	3	3	7	4	3	0	0	0	0	0	0	0	0	0	0	0	0	0
JL06336	Jilin	Northern	beijing	1	Modern	-	GGG	CGA	modern	Male	Adult	new case	2	2	1	4	6	4	3	9	2	4	2	4	3	5	3	3	5	7	3	3	3	5	4	3	0	0	0	0	0	0	0	0	0	0	0	0	0
AH11333	anhui	Central	beijing	1	Nontyped	-	GGG	CGA	modern	Male	Children	previously treated	2	2	1	5	5	4	3	7	2	3	2	4	3	4	3	3	5	7	3	3	3	5	4	3	0	0	0	0	0	0	0	0	0	0	0	0	0
GS06086	gansu	Northern	beijing	1	Nontyped	-	GGG	CGA	ancient	Male	Children	previously treated	2	2	1	4	4		3	8	4	4	2	4	3	5	3	3	5	7	3	3	3	5	4	3	0	0	0	0	0	0	0	0	0	0	0	0	0
GS05086	gansu	Northern	beijing	1	Nontyped	+?	GGG	GGA	ancient	Famale	Adult	previously treated	2	2	1		7		3		2	4	2	4	3	2	3	3	5	7	3	2	3	4	4	5	0	0	0	0	0	0	0	0	0	0	0	0	0
TBA193	hebei	Northern	beijing	1	Nontyped	-	GGG		modern	Male	Children	new case	2	2	1	4	6	4	2			4	2	4	3	5	3	3	5	7	3	3	3	4	4	3	0	0	0	0	0	0	0	0	0	0	0	0	0
XJ06099	Xinjiang	X-Uyghur	beijing	1	Nontyped	-	CGG	GGA？(CG混合峰）	ancient	Male	Adult	new case	2	2	1	5	7	4	3		4	4	2	4	3	5	2	3	5	7	3	3	3	4	4	3	0	0	0	0	0	0	0	0	0	0	0	0	0
Shx05278	shaanxi	Central	beijing	1	Ancient	-	GGG	GGA	ancient	Female	Children	new case	2	2	1	2	7	4	3	2	4	4	2	4	3	5	3	3	5	7	3	3	3	4	4	3	0	0	0	0	0	0	0	0	0	0	0	0	0
XZ09034	xizang	Tibet	beijing	1	Ancient	-	GGG	GGA	ancient	Male	Children	previously treated	2	1	1	4	6	4	3	2	4	4	2	4	3	5	3	2	5	7	3	3	1	4	4	3	0	0	0	0	0	0	0	0	0	0	0	0	0
XZ06202	xizang	Tibet	beijing	1	Ancient	-	GGG	GGA	ancient	Male	Adult	previously treated	2	1	1	4	4	4	3	4	2	4	2	4	3	6	3	3	5	7	3	3	4	4	4	3	0	0	0	0	0	0	0	0	0	0	0	0	0
AH11239	anhui	Central	beijing	1	Ancient	-	GGG	GGA	ancient	Female	Adult	previously treated	2	2	1	4	7	4	3	6	4	4	2	4	3	7	3	3	5	7	3	3	3	4	4	3	0	0	0	0	0	0	0	0	0	0	0	0	0
xz09173	xizang	Tibet	beijing	1	Ancient	-	GGG	GGA	ancient	Famale	Adult	new case	2	2	1	4		4	3	6	4	4	2	4	3	4	3	3	5	7	3	3	1	4	4	3	0	0	0	0	0	0	0	0	0	0	0	0	0
FJ05147	fujian	Southern	beijing	1	Ancient	-	GGG	GGA	ancient	Female	Children	previously treated	2	2	1	4	6	4	3	7	4	4	3	4	3	5	3	3	5	7	3	3	3	4	4	3	0	0	0	0	0	0	0	0	0	0	0	0	0
GS12312	gansu	Northern	beijing	1	Ancient	-	GGG	GGA	ancient	Famale	Children	previously treated	2	2	1	4	7	4	3	7		4	2	4	3	5	3	3	5	7	3	3	5	4	4	3	0	0	0	0	0	0	0	0	0	0	0	0	0
SC06035	sichuan	Central	beijing	1	Ancient	-	GGG	CGA	ancient	Male	Adult	previously treated	2	2	1	4	6	4	3	7	2	4	2	4	3	5	3	3	5	7	3	2	3	5	4	3	0	0	0	0	0	0	0	0	0	0	0	0	0
XZ06191	xizang	Tibet	beijing	1	Ancient	-	GGG	GGA	ancient	Female	Children	previously treated	2	2	1	4	6	4	3	7	4	4	2	4	3	5	3	3	5	7	3	3	3	4	4	3	0	0	0	0	0	0	0	0	0	0	0	0	0
XZ06196	xizang	Tibet	beijing	1	Ancient	-	GGG	GGA	ancient	Male	Adult	previously treated	2	1	1	4	4	4	3	7	4	4	2	4	3	6	3	3	5	7	3	3	3	3	4	3	0	0	0	0	0	0	0	0	0	0	0	0	0
XZ06217	xizang	Tibet	beijing	1	Ancient	-	GGG	GGA	ancient	Female	Children	previously treated	2	1	1	4	5	4	3	7	4	4	2	4	3	5	3	3	5	7	3	3	3	4	4	3	0	0	0	0	0	0	0	0	0	0	0	0	0
xz09072	xizang	Tibet	beijing	1	Ancient	-	GGG	GGA	ancient	Famale	Adult	new case	2	2	1	4	5	4	3	7	4	4	2	4	3	4	3	3	5	7	3	3	3	4	4	3	0	0	0	0	0	0	0	0	0	0	0	0	0
xz09082	xizang	Tibet	beijing	1	Ancient	-	GGG	GGA	ancient	Female	Children	new case	2	2	1	4	5	4	3	7	4	4	2	4	3	5	3	3	5	7	3	3	2	4	4	3	0	0	0	0	0	0	0	0	0	0	0	0	0
xz09122	xizang	Tibet	beijing	1	Ancient	-	GGG	GGA	ancient	Male	Children	previously treated	2	1	1	4	6	4	3	7	4	4	2	4	3	5	3	3	5	7	3	3	3	4	4	3	0	0	0	0	0	0	0	0	0	0	0	0	0
xz09128	xizang	Tibet	beijing	1	Ancient	-	GGG	GGA	ancient	Male	Adult	new case	2	1	1	3	7	4	3	7	4	4	2	4	3	2	3	3	5	7	3	3	3	4	4	3	0	0	0	0	0	0	0	0	0	0	0	0	0
2713	shanxi(山西)	Northern	beijing	1	Ancient	-	GGG	GGA	ancient	Male	Children	new case	2	2	1	4	6	4	3	8	4	4	2	4	3	4	3	3	5	7	3	3	3	5	4	3	0	0	0	0	0	0	0	0	0	0	0	0	0
AH11056	anhui	Central	beijing	1	Ancient	-	GGG	GGA	ancient	Male	Adult	previously treated	2	2	1	4	6	4	3	8	4	4	2	4	3	5	3	2	5	7	3	3	3	4	4	3	0	0	0	0	0	0	0	0	0	0	0	0	0
AH11238	anhui	Central	beijing	190	Ancient	-	GGG	CGA	ancient	Male	Adult	previously treated	2	2	1		5	4	3	8	2	4	2	4	3	5	3	5	5	7	3	3	3	5	4	3	0	0	0	0	0	0	0	0	0	0	0	0	0
BJ10055	beijing	Northern	beijing	1	Ancient	-	GGG	CGA	ancient	Male	Adult	previously treated	2	2	1	4	5	4	3	8	2	4	2	4	3	5	2	3	5	7	3	3	3	5	4	3	0	0	0	0	0	0	0	0	0	0	0	0	0
FJ05195	fujian	Southern	beijing	250	Ancient	-	GGG	GGA	ancient	Female	Children	new case	2	2	1	4	3	4	3	8		4	2	4	3	5	3	3	5	4	1	3	3	4	4	3	0	0	0	0	0	0	0	0	0	0	0	0	0
FJ06015	fujian	Southern	beijing	1	Ancient	-	GCG	CGA	ancient	Male	Adult	new case	2	2	1		4	4		8	2	4	2	4	3	5	3	3	5	7	3	3	2	5	4	3	0	0	0	0	0	0	0	0	0	0	0	0	0
GS04001	gansu	Northern	beijing	1	Ancient	-	GGG	GGA	ancient	Female	Children	previously treated	2	2	1	4	5	4	3	8	4	4	2	4	3	5	3	3	5	7	3	3	4	5	4	4	0	0	0	0	0	0	0	0	0	0	0	0	0
GS05028	gansu	Northern	beijing	1	Ancient	-	GGG	GGA	ancient	Male	Children	previously treated	2	2	1	4	5	4	3	8		4	2	4	3	5	3	3	5	7	3	3	4	4	4	4	0	0	0	0	0	0	0	0	0	0	0	0	0
GS12022	gansu	Northern	beijing	1	Ancient	-	GGG	GGA	ancient	Male	Adult	previously treated	2	2	1	2	4	4	3	8	2	4	2	4	7	3	2	3	5	5	2	2	2	1	2	1	0	0	0	0	0	0	0	0	0	0	0	0	0
GS12087	gansu	Northern	beijing	632	Ancient	-	GGG	GGA	ancient	Male	Adult	new case	2	2	1	4/5?	7	4	3	8	4	3	2	4	3	5	3	3	5	4	3	3	3	4	4	3	0	0	0	0	0	0	0	0	0	0	0	0	0
XZ06182	xizang	Tibet	beijing	1	Ancient	-	GGG	GGA	ancient	Male	Children	previously treated	2	2	1	4	4	4	3	8	3	4	2	4	3	6	2	3	5	4	3	3	3	4	4	5	0	0	0	0	0	0	0	0	0	0	0	0	0
BJ11071	beijing	Northern	beijing	1	Ancient	-	GGG	GGA	ancient	Male	Children	previously treated	2	2	1	4	6	4	3	9		4	2	4	3	3	3	3	5	6	3	2	3	4	4	3	0	0	0	0	0	0	0	0	0	0	0	0	0
FJ10181	fujian	Southern	beijing	1	Ancient	-	GGG	GGA	ancient	Male	Children	new case	2	2	1	4	6	4	3	9	2	4	2	4	3	7	3	2	6	5	3	3	3	4	4	3	0	0	0	0	0	0	0	0	0	0	0	0	0
GS06082	gansu	Northern	beijing	1	Ancient	-	GGG	GGA	ancient	Female	Children	previously treated	2	2	1	4	6	4	3	9	2	4	2	4	3	6	3	3	5	5	3	3	2	3	4	3	0	0	0	0	0	0	0	0	0	0	0	0	0
AH11221	anhui	Central	beijing	1	Ancient	-	GGG	CGA	ancient	Male	Adult	previously treated	2	2	1	4	6	4	3	11	2	4	2	4	3	5	3	3	5	7	3	3	3	4	4	3	0	0	0	0	0	0	0	0	0	0	0	0	0
Shx05154	shaanxi	Central	beijing	1	Ancient	-	GGG	GGA	ancient	Male	Adult	previously treated	2	2	1	5	7	4	3		2	4	2	4	2	5	3	3	5	5	3	3	3	4	4	5	0	0	0	0	0	0	0	0	0	0	0	0	0
Shx05316	shaanxi	Central	beijing	1	Ancient	-	GGG	CGA	ancient	Famale	Adult	new case	2	2	1	5		4	2		4	4	2	4	3	5	3	3	5	7	3	3	3	5	4	3	0	0	0	0	0	0	0	0	0	0	0	0	0
FJ05190	fujian	Southern	beijing	1	early ancient	+	CGG	GGA	ancient	Male	Children	previously treated	2	2	1	3	6	4	3	6	1	4	2	4	3	5	3	3	5	4	3	3	3	4	4	3	0	0	0	0	0	0	0	0	0	0	0	0	0
FJ06063	fujian	Southern	beijing	1	early ancient	+	CGG	GGA	ancient	Male	Adult	new case	2	2	1	3	5	4	3	8	3	4	2	4	3	5	3	3	5	7	3	3	3	5	4	3	0	0	0	0	0	0	0	0	0	0	0	0	0
FJ07023	fujian	Southern	beijing	1	early ancient	+	CGG	GGA	ancient	Female	Adult	previously treated	2	2	1	3	6	4	3	8	3	4	2	4	3	5	3	3	5	6	3	3	1	4	4	3	0	0	0	0	0	0	0	0	0	0	0	0	0
GS06070	gansu	Northern	beijing	1	early ancient	+	CGG	GGA	ancient	Female	Children	previously treated	2	2	1	4	4	4	3	8	3	4	2	4	3	5	3	3	5	7	3	3	3	3	4	3	0	0	0	0	0	0	0	0	0	0	0	0	0
JL06048	Jilin	Northern	beijing	1	early ancient	+	CGG	GGA	ancient	Famale	Adult	new case	2	2	1	3	4	4	3	8	3	4	2	4	3	4	3	3	5	7	3	3	3	4	4	3	0	0	0	0	0	0	0	0	0	0	0	0	0
Shx05120	shaanxi	Central	beijing	1	early ancient	+	CGG	GGA	ancient	Female	Children	previously treated	2	2	1	3	4	4	3	8	3	4	2	4	3	5	2	3	5	7	3	3	3	4	4	3	0	0	0	0	0	0	0	0	0	0	0	0	0
GZ11163	Guizhou	Southern	beijing	1	early ancient	+	CGG	GGA	ancient	Male	Adult	new case	2	2	1	3	6	4	3	9	3	4	2	4	3	4	3	2	5	7	3	3	3	4	4	3	0	0	0	0	0	0	0	0	0	0	0	0	0
GS06033	gansu	Northern	beijing	1	early ancient	+	CGG	GGA	ancient	Male	Adult	previously treated	2	2	1	3	4	4	3		3	2	2	4	3	5	3	3	5	6	3	3	3	4	4	3	0	0	0	0	0	0	0	0	0	0	0	0	0
GS05141	gansu	Northern	beijing	1	Modern	-	GGG	CGA	modern	Male	Children	previously treated	2	2	1	3	3	4	3	6	2	4	2	4	3	5	3	3	5	8	3	3	3	5	4	3	0	0	0	0	0	0	0	0	0	0	0	0	0
SC06140	sichuan	Central	beijing	1	Modern	-	GGG	CGA	modern	Male	Adult	previously treated	2	2	1	3	4	4	4	6	2	4	2	4	3	5	3	3	5	7	3	3	3	5	4	3	0	0	0	0	0	0	0	0	0	0	0	0	0
AH04135	anhui	Central	beijing	1	Modern	-	GGG	CGA	modern	Male	Adult	previously treated	2	2	1	4	6	4	3	7	2	4	2	4	3	4	3	3	5	7	3	3	3	5	4	3	0	0	0	0	0	0	0	0	0	0	0	0	0
FJ07024	fujian	Southern	beijing	1	Modern	-	GGG	CGA	modern	Male	Adult	previously treated	2	2	1	4	6	4	3	7	2	4	2	4	3	4	3	3	5	5	3	3	4	5	4	3	0	0	0	0	0	0	0	0	0	0	0	0	0
JL06144	Jilin	Northern	beijing	1	Modern	-	GGG	CGA	modern	Male	Children	previously treated	2	2	1	4	6	4	3	7	2	4	2	4	3	5	3	3	5	7	3	3	3	5	4	3	0	0	0	0	0	0	0	0	0	0	0	0	0
Shx05203	shaanxi	Central	beijing	1	Modern	-	GGG	CGA	modern	Male	Children	new case	2	2	1	5	4	4	3	7	2	4	2	4	3	5	2	3	5	7	3	3	3	5	4	3	0	0	0	0	0	0	0	0	0	0	0	0	0
XZ06044	xizang	Tibet	beijing	1	Modern	-	GGG	CGA	modern	Male	Children	previously treated	2	2	1	4	6	4	3	7	2	4	2	4	3	4	3	3	5	8	3	3	3	5	4	3	0	0	0	0	0	0	0	0	0	0	0	0	0
XZ06115	xizang	Tibet	beijing	1	Modern	-	GGG	CGA	modern	Male	Adult	previously treated	2	2	1	4	5	4	3	7	2	4	2	4	3	5	3	3	5	7	3	3	3	5	4	3	0	0	0	0	0	0	0	0	0	0	0	0	0
1981			beijing	1	Modern	-	GGG	CGA	modern		Children		2	2	1	4	3	4	3	8	2	4	2	4	3	5	3	3	5	7	3	3	3	5	4	3	0	0	0	0	0	0	0	0	0	0	0	0	0
7705	hebei	Northern	beijing	1	Modern	-	GGG	CGA	modern	Male	Children	previously treated	2	2	1	3	5	4	3	8	2	4	2	4	3	5	3	3	5	6	3	3	3	5	4	3	0	0	0	0	0	0	0	0	0	0	0	0	0
120803	neimenggu	Northern	beijing	1	Modern	-	GGG	CGA	modern	Famale	Children	new case	2	2	1	4	6	4	3	8	2	4	2	3	3	5	3	3	5	7	3	3	3	5	4	3	0	0	0	0	0	0	0	0	0	0	0	0	0
120807			beijing	1	Modern	-	GGG	CGA	modern	Male	Children		2	2	1	4	5	4	3	8	2	4	2	4	3	5	3	3	5	6	3	3	3	5	4	3	0	0	0	0	0	0	0	0	0	0	0	0	0
120808	neimenggu	Northern	beijing	1	Modern	-	GGG	CGA	modern	Famale	Children	new case	2	2	1	4	6	4	3	8	2	4	2	3	3	5	3	3	5	7	3	3	3	5	4	3	0	0	0	0	0	0	0	0	0	0	0	0	0
AH11004	anhui	Central	beijing	1	Modern	-	GGG	CGA	modern	Male	Adult	previously treated	2	2	1	4	6	4	3	8	2	4	2	4	3	5	3	3	5	7	3	3	3	5	4	3	0	0	0	0	0	0	0	0	0	0	0	0	0
AH11118	anhui	Central	beijing	1	Modern	-	GGG	CGA	modern	Male	Adult	previously treated	2	2	1	4	6	4	3	8	2	4	2	4	3	5	3	3	5	7	3	3	3	5	4	3	0	0	0	0	0	0	0	0	0	0	0	0	0
AH11122	anhui	Central	beijing	1	Modern	-	GGG	CGA	modern	Female	Adult	previously treated	2	2	1	4	6	4	3	8	2	4	2	4	3	5	3	3	6	7	3	3	3	5	4	3	0	0	0	0	0	0	0	0	0	0	0	0	0
AH11291	anhui	Central	beijing	2101	Modern	-	GGG	CGA	modern	Male	Children	previously treated	2	2	1	4	5	4	3	8	2	4	2	4	3	6	3	3	5	7	3	3	3	5	4	3	0	0	0	0	0	0	0	0	0	0	0	0	0
BJ09094	beijing	Northern	beijing	1	Modern	-	GGG	CGA	modern	Male	Children	new case	2	2	1	4	5	4	3	8	2	4	2	4	1	5	3	3	5	7	3	3	3	5	4	3	0	0	0	0	0	0	0	0	0	0	0	0	0
BJ09118	beijing	Northern	beijing	1	Modern	-	GGG	CGA	modern	Male	Children	new case	2	2	1	4	5	4	3	8	2	4	2	4	1	5	3	3	5	7	3	3	3	5	4	3	0	0	0	0	0	0	0	0	0	0	0	0	0
BJ09123	beijing	Northern	beijing	1	Modern	-	GGG	CGA	modern	Male	Adult	new case	2	2	1	4	5	4	3	8	2	4	2	4	3	5	3	3	5	7	3	4	3	5	4	3	0	0	0	0	0	0	0	0	0	0	0	0	0
BJ09143	beijing	Northern	beijing	1	Modern	-	GGG	CGA	modern	Male	Children	new case	2	2	1	4	5	4	3	8	2	4	2	4	3	5	3	3	5	7	3	3	3	9	4	5	0	0	0	0	0	0	0	0	0	0	0	0	0
BJ09153	beijing	Northern	beijing	1	Modern	-	GGG	CGA	modern	Male	Children	new case	2	2	1	4	5	4	3	8	2	4	2	4	1	5	3	3	5	7	3	3	3	5	4	3	0	0	0	0	0	0	0	0	0	0	0	0	0
BJ09189	beijing	Northern	beijing	1	Modern	-	GGG	CGA	modern	Male	Adult	previously treated	2	2	1	4	6	4	3	8	2	4	2	4	3	5	3	3	5	7	3	3	3	5	4	3	0	0	0	0	0	0	0	0	0	0	0	0	0
BJ11008	beijing	Northern	beijing	1	Modern	-	GGG	CGA	modern	Male	Adult	new case	2	2	1	4		4	3	8	2	4	2	4	3	5	3	3	5	7	3	3	3	5	4	3	0	0	0	0	0	0	0	0	0	0	0	0	0
FJ05151	fujian	Southern	beijing	1	Modern	-	GGG	CGA	modern	Female	Children	previously treated	2	2	1	4	4	4	3	8	2	3	2	4	3	5	3	3	5	7	3	3	3	5	4	3	0	0	0	0	0	0	0	0	0	0	0	0	0
FJ05184	fujian	Southern	beijing	1	Modern	-	GGG	CGA	modern	Female	Children	new case	2	2	1	4	6	4	3	8	2	4	2	4	3	5	3	4	5	8	3	3	3	5	4	3	0	0	0	0	0	0	0	0	0	0	0	0	0
FJ05385	fujian	Southern	beijing	1	Modern	-	GGG	CGA	modern	Male	Children	previously treated	2	2	1	4	4	4	3	8	2	4	2	4	3	5	3	3	5	7	3	3	3	5	4	3	0	0	0	0	0	0	0	0	0	0	0	0	0
FJ05408	fujian	Southern	beijing	1	Modern	-	GGG	CGA	modern	Male	Children	new case	2	2	1	4	6	4	3	8	2	4	2	4	3	5	2	3	5	7	3	3	4	5	4	3	0	0	0	0	0	0	0	0	0	0	0	0	0
FJ07056	fujian	Southern	beijing	1	Modern	-	GGG	CGA	modern	Famale	Children	previously treated	2	2	1	4	6	4	3	8	2	4	2	4	3	5	2	3	5	7	3	3	4	5	4	3	0	0	0	0	0	0	0	0	0	0	0	0	0
GS05162	gansu	Northern	beijing	1	Modern	-	GGG	CGA	modern	Male	Adult	previously treated	2	2	1	4	5	4	3	8	2	4	2	4	3	5	3	2	5	7	3	3	3	6	4	3	0	0	0	0	0	0	0	0	0	0	0	0	0
GS12034	gansu	Northern	beijing	1	Modern	-	GGG	CGA	modern	Famale	Children	previously treated	2	2	1	4	5	4	3	8	2	3	2	4	3	5	3	3	5	7	3	3	3	1	4	3	0	0	0	0	0	0	0	0	0	0	0	0	0
GS12050	gansu	Northern	beijing	2101	Modern	-	GGG	CGA	modern	Female	Adult	new case	2	2	1	3	3	4	2	8	2	4	2	4	3	6	3	3	5	7	3	3	3	6	4	3	0	0	0	0	0	0	0	0	0	0	0	0	0
GS12104	gansu	Northern	beijing	1	Modern	-	GGG	CGA	modern	Famale	Children	previously treated	2	2	1	4	5	4	3	8	2	4	2	4	3	5	4	3	5	2	3	3	3	5	4	3	0	0	0	0	0	0	0	0	0	0	0	0	0
GS12186	gansu	Northern	beijing	1	Modern	-	GGG	CGA	modern	Female	Adult	new case	2	2	1	4	4	4	3	8	2	4	2	4	3	5	3	3	5	8	3	3	3	5	4	3	0	0	0	0	0	0	0	0	0	0	0	0	0
GS12232	gansu	Northern	beijing	1	Modern	-	GGG	CGA	modern	Famale	Children	new case	2	2	1	4	6	4	3	8	2	4	2	4	3	5	2	3	5	8	3	3	3	5	4	3	0	0	0	0	0	0	0	0	0	0	0	0	0
HeN05028	he'nan	Central	beijing	1	Modern	-	GGG	CGA	modern	Famale	Adult	new case	2	2	1	4	4	4	3	8	2	4	2	4	3	5	3	3	5	7	3	3	3	5	4	3	0	0	0	0	0	0	0	0	0	0	0	0	0
HN06099	hainan	Southern	beijing	1311	Modern	-	GGG	CGA	modern	Female	Children	previously treated	2	2	1	4	6	4	3	8	2	3	2	4	3	5	3	3	5	7	3	3	3	5	4	3	0	0	0	0	0	0	0	0	0	0	0	0	0
JL06068	Jilin	Northern	beijing	1	Modern	-	GGG	CGA	modern	Famale	Adult	previously treated	2	2	1	4	4	4	3	8	2	4	2	2	3	5	3	3	5	7	3	3	3	5	4	3	0	0	0	0	0	0	0	0	0	0	0	0	0
JL06072	Jilin	Northern	beijing	1	Modern	-	GGG	CGA	modern	Male	Adult	previously treated	2	2	1	4	6	4	3	8	2	4	2	4	3	5	3	4	5	7	3	3	3	5	4	3	0	0	0	0	0	0	0	0	0	0	0	0	0
JL06080	Jilin	Northern	beijing	1	Modern	-	GGG	CGA	modern	Female	Children	new case	2	2	1	4	6	4	3	8	2	4	2	4	3	5	3	4	5	7	3	3	3	5	4	3	0	0	0	0	0	0	0	0	0	0	0	0	0
JL06155	Jilin	Northern	beijing	1	Modern	-	GGG	CGA	modern	Female	Children	new case	2	2	1	4	6	4	3	8	2	4	2	4	2	4	3	3	6	7	3	3	3	5	4	3	0	0	0	0	0	0	0	0	0	0	0	0	0
JL06161	Jilin	Northern	beijing	1	Modern	-	GGG	CGA	modern	Male	Adult	new case	2	2	1	4	6	4	3	8	2	4	2	4	3	5	3	3	5	7	3	3	3	5	4	3	0	0	0	0	0	0	0	0	0	0	0	0	0
JL06202	Jilin	Northern	beijing	1	Modern	-	GGG	CGA	modern	Famale	Adult	new case	2	2	1	4	5	4	3	8	2	3	2	4	3	5	2	3	5	7	3	3	3	5	4	3	0	0	0	0	0	0	0	0	0	0	0	0	0
JL06223	Jilin	Northern	beijing	1	Modern	-	GGG	CGA	modern	Male	Children	previously treated	2	2	1	4	5	4	3	8	2	4	2	4	3	6	3	3	5	8	3	3	3	5	4	2	0	0	0	0	0	0	0	0	0	0	0	0	0
NM11195	neimenggu	Northern	beijing	1	Modern	-	GGG	CGA	modern	Male	Children	previously treated	2	2	1	4		4	3	8	2	4	2	4	3	4	3	3	5	7	3	3	3	5	4	3	0	0	0	0	0	0	0	0	0	0	0	0	0
SC06153	sichuan	Central	beijing	190	Modern	-	GGG	CGA	modern	Famale	Adult	previously treated	2	2	1	4	6	4	3	8	2	4	2	4	3	5	3	3	5	7	3	3	3	5	4	3	0	0	0	0	0	0	0	0	0	0	0	0	0
XZ06199	xizang	Tibet	beijing	1	Modern	-	GGG	CGA	modern	Male	Children	previously treated	2	2	1	4	6	4	3	8	2	4	2	4	3	5	3	3	5	7	3	3	3	5	4	3	0	0	0	0	0	0	0	0	0	0	0	0	0
XZ09015	xizang	Tibet	beijing	1	Modern	-	GGG	CGA	modern	Famale	Adult	new case	2	2	1	4	4	4	3	8	2	4	2	4	3	4	3	3	5	7	3	3	3	5	4	4	0	0	0	0	0	0	0	0	0	0	0	0	0
xz09083	xizang	Tibet	beijing	1	Modern	-	GGG	CGA	modern	Male	Adult	previously treated	2	1	1	5	4	4	3	8	2	4	2	4	3	5	3	3	5	7	3	3	3	5	4	3	0	0	0	0	0	0	0	0	0	0	0	0	0
AH11052	anhui	Central	beijing	1	Modern	-	GGG	CGA	modern	Male	Children	previously treated	2	2	1	4	5	4	3	9	2	4	2	4	3	5	3	3	5	7	3	3	3	5	4	3	0	0	0	0	0	0	0	0	0	0	0	0	0
FJ05093	fujian	Southern	beijing	1	Modern	-	GGG	CGA	modern	Female	Adult	new case	2	2	1	4	6	4	3	9	4	4	2	4	3	5	3	3	5	7	3	3	3	5	4	3	0	0	0	0	0	0	0	0	0	0	0	0	0
GS12086	gansu	Northern	beijing	1	Modern	-	GGG	CGA	modern	Male	Children	new case	2	2	1	4	6	4	3	9	2	4	2	4	3	5	2	3	5	7	3	3	3	5	4	3	0	0	0	0	0	0	0	0	0	0	0	0	0
SC06142	sichuan	Central	beijing	1	Modern	-	GGG	CGA	modern	Female	Children	previously treated	2	2	1	1/2	6	4	3	9	2	4	2	4	3	5	3	3	5	7	3	3	3	3	4	3	0	0	0	0	0	0	0	0	0	0	0	0	0
XZ06058	xizang	Tibet	beijing	1	Modern	-	GGG	CGA	modern	Male	Children	previously treated	2	2	1	4	6	4	3	9	2	4	2	4	3	5	3	3	5	6	3	3	3	6	4	3	0	0	0	0	0	0	0	0	0	0	0	0	0
XZ06183	xizang	Tibet	beijing	1	Modern	-	GGG	CGA	modern	Male	Children	previously treated	2	2	1	4	5	4	3	9	2	4	2	4	3	4	3	3	5	8	3	3	3	5	4	2	0	0	0	0	0	0	0	0	0	0	0	0	0
Shx05350	shaanxi	Central	beijing	1	Nontyped	-	GGG	CGA	ancient	Male	Adult	previously treated	2	2	1	5		4	3		2	4	2	4	3	5	3	2	5	7	3	3	3	4	4	3	0	0	0	0	0	0	0	0	0	0	0	0	0
TBA181	shaanxi	Central	beijing	1	Nontyped	-			ancient	Male	Children	previously treated	2		1		6		3			4	2	4	3	5	3	3	5	5	3	3	3	3	4	5	0	0	0	0	0	0	0	0	0	0	0	0	0
FJ05065	fujian	Southern	beijing	1162	Nontyped	-	GGG	GGA	modern	Female	Adult	new case	2	2	1	4	5	2	3	8	2	4	2	4	3	3	3	3	5	6	3	3	3	5	4	3	0	0	0	0	0	0	0	0	0	0	0	0	0
GZ11199	Guizhou	Southern	beijing	1	Nontyped	-	GGG	GGA	ancient	Male	Children	new case	2	2	1	4	8	4	3	8	4	4	2	4	3	5	3	3	5	7	3	2	3	4	4	3	0	0	0	0	0	0	0	0	0	0	0	0	0
HeN05006	he'nan	Central	beijing	1	Nontyped	-	CGG	CGA	modern	Male	Adult	new case	2	2	1	4	4	4	3	8	2	4	2	4	3	5	3	3	5	7	3	2	4	5	4	3	0	0	0	0	0	0	0	0	0	0	0	0	0
TBA146	jilin	Northern	beijing	1	Nontyped	-	GGG		modern	Famale	Children	new case	2	2	1		5	4	2			4	2	4	3	5	3	3	5	7	3	3	3	5	2	3	0	0	0	0	0	0	0	0	0	0	0	0	0
TBA204	tianjin	Northern	beijing	1	Nontyped	-	GGG		modern	Famale	Children	new case	2	2	1		5	4	3		2	4	2	4	3	2	4	4	5	7	3	3	3	5	4	3	0	0	0	0	0	0	0	0	0	0	0	0	0
TBA239	jilin	Northern	beijing	190	Nontyped	-	GGG		modern	Male	Children	new case	2	2	1		6	4			2	4	2	4	3	5	3	3	5	7	3	3	3	5	4	3	0	0	0	0	0	0	0	0	0	0	0	0	0
TBA247	shandong	Northern	beijing	1	Nontyped	-	GGG		modern	Famale	Children		2	2	1		5		3		2	4	2	4	3	5	4	3	5	7	3	3	3	5	4	3	0	0	0	0	0	0	0	0	0	0	0	0	0
TBA255	gansu	Northern	beijing	1	Nontyped	-	GGG		modern	Male	Children	new case	2	2	1		6	4			2	4	2	4	3	5	4	3	5	7	3	3	3	5	4	3	0	0	0	0	0	0	0	0	0	0	0	0	0
TBA267	shanxi(山西)	Northern	beijing	1	Nontyped	-	GGG		ancient	Male	Children	new case	2	2	1		4				2	2	2	4	3	4	3	3	5	4	3	3	3	4	2	3	0	0	0	0	0	0	0	0	0	0	0	0	0
TBA292	qinghai	Central	beijing	1	Nontyped	-	GGG		modern	Male	Children		2	2	1	4	6	4	3			4	2	4	3	5	4	3	5	7	3	3	3	5	4	1	0	0	0	0	0	0	0	0	0	0	0	0	0
FJ05343	fujian	Southern	beijing	1	Ancient	-	GGG	CGA	ancient	Male	Children	new case	2	2	1	4	6	4	3	6	0	4	2	4	3	5	3	3	5	7	3	3	3	1	4	4	0	0	0	0	0	0	0	0	0	0	0	0	0
121017	qinghai	Central	beijing	1	Ancient	-	GGG	CGA	ancient	Male	Children	new case	2	2	1	4	6	4	3	7	2	4	2	4	3	5	3	3	5	7	3	3	3	5	4	3	0	0	0	0	0	0	0	0	0	0	0	0	0
BJ11022	beijing	Northern	beijing	1	Ancient	-	GGG	GGA	ancient	Male	Adult	new case	2	2	1	4	8	4	3	7	5	4	2	4	3	5	3	3	5	6	3	3	3	4	4	3	0	0	0	0	0	0	0	0	0	0	0	0	0
GS12179	gansu	Northern	beijing	1	Ancient	-	GGG	GGA	ancient	Male	Children	new case	2	2	1	4	6	4	2	7	4	4	2	4	4	5	3	3	6	7	3	3	2	4	4	3	0	0	0	0	0	0	0	0	0	0	0	0	0
GS12321	gansu	Northern	beijing	1	Ancient	-	GGG	GGA	ancient	Famale	Children	new case	2	2	1	4	7	4	3	7		4	2	4	3	2	3	3	5	7	3	3	3	4	4	4	0	0	0	0	0	0	0	0	0	0	0	0	0
GZ11075	Guizhou	Southern	beijing	1	Ancient	-	GGG	GGA	ancient	Famale	Children	new case	2	2	1	4	7	4	3	7	4	4	2	4	3	5	3	5	5	7	3	3	3	4	4	3	0	0	0	0	0	0	0	0	0	0	0	0	0
GZ11177	Guizhou	Southern	beijing	190	Ancient	-	GGG	GGA	ancient	Male	Children	new case	2	2	1	4	5	4	3	7	4	4	2	4	4	5	3	3	5	7	3	3	3	3	4	3	0	0	0	0	0	0	0	0	0	0	0	0	0
GZ11250	Guizhou	Southern	beijing	1	Ancient	-	GGG	GGA	ancient	Female	Adult	new case	2	2	1	4	5	4	3	7	4	4	2	4	3	4	3	3	5	7	3	3	3	4	4	3	0	0	0	0	0	0	0	0	0	0	0	0	0
GZ11270	Guizhou	Southern	beijing	190	Ancient	-	GGG	GGA	ancient	Male	Children	new case	2	1	1	2	7	4	3	7	4	4	2	4	3	5	3	3	5	4	3	3	4	3	4	3	0	0	0	0	0	0	0	0	0	0	0	0	0
NM11289	neimenggu	Northern	beijing	1	Ancient	-	GGG	GGA	ancient	Famale	Adult	previously treated	2	2	1	4	7	4	3	7	4	4	2	4	3	5	3	3	5	6	3	3	3	4	2	3	0	0	0	0	0	0	0	0	0	0	0	0	0
XZ06160	xizang	Tibet	beijing	1	Ancient	-	GGG	GGA	ancient	Famale	Adult	new case	2	2	1	4	7	4	3	7	4	4	2	4	3	2	3	3	5	7	3	3	3	4	4	3	0	0	0	0	0	0	0	0	0	0	0	0	0
XZ09007	xizang	Tibet	beijing	1	Ancient	-	GGG	GGA	ancient	Male	Children	new case	2	2	1	4	5	4	3	7	4	4	2	4	3	5	3	3	5	7	3	3	3	4	4	3	0	0	0	0	0	0	0	0	0	0	0	0	0
XZ09022	xizang	Tibet	beijing	1	Ancient	-	GGG	GGA	ancient	Female	Children	previously treated	2	2	1	4	5	4	3	7	4	4	2	4	3	5	3	3	5	7	3	3	3	4	4	3	0	0	0	0	0	0	0	0	0	0	0	0	0
xz09116	xizang	Tibet	beijing	1	Ancient	-	GGG	GGA	ancient	Male	Children	new case	2	2	1	4	4	4	3	7	4	4	2	4	3	5	3	3	5	7	3	3	3	4	4	2	0	0	0	0	0	0	0	0	0	0	0	0	0
xz09133	xizang	Tibet	beijing	1	Ancient	-	GGG	GGA	ancient	Male	Adult	new case	2	2	1		5	4	3	7	4	4	2	4	3	4	3	3	5	7	3	3	3	4	4	3	0	0	0	0	0	0	0	0	0	0	0	0	0
xz09154	xizang	Tibet	beijing	1	Ancient	-	GGG	GGA	ancient	Male	Children	new case	2	1	1	4	7	4	3	7	4	4	2	4	3	2	3	3	5	7	3	3	3	4	4	3	0	0	0	0	0	0	0	0	0	0	0	0	0
xz09159	xizang	Tibet	beijing	1	Ancient	-	GGG	GGA	ancient	Male	Children	new case	2	1	1	4	4	4	3	7	4	4	1	4	3	5	3	3	5	7	3	3	3	4	4	2	0	0	0	0	0	0	0	0	0	0	0	0	0
xz09169	xizang	Tibet	beijing	1	Ancient	-	GGG	GGA	ancient	Female	Children	new case	2	2	1	4	5	4	3	7	4	4	2	4	3	5	3	3	5	7	3	3	3	4	4	3	0	0	0	0	0	0	0	0	0	0	0	0	0
xz09186	xizang	Tibet	beijing	1	Ancient	-	GGG	GGA	ancient	Male	Adult	previously treated	2	2	1	3	5	2	3	7	4	4	2	4	3	5	3	3	5	7	3	3	3	4	4	3	0	0	0	0	0	0	0	0	0	0	0	0	0
xz09194	xizang	Tibet	beijing	1	Ancient	-	GGG	GGA	ancient	Male	Adult	new case	2	2	1	4	5	4	3	7	4	4	2	4	3	6	3	3	5	7	3	3	3	4	4	3	0	0	0	0	0	0	0	0	0	0	0	0	0
AH11010	anhui	Central	beijing	1	Ancient	-	GGG	CGA	ancient	Male	Adult	previously treated	2	2	1	4	4	4	3	8	2	4	2	4	3	5	3	3	5	7	3	3	3	5	4	3	0	0	0	0	0	0	0	0	0	0	0	0	0
AH11127	anhui	Central	beijing	1	Ancient	-	GGG	CGA	ancient	Male	Adult	previously treated	2	2	1	4	5	4	3	8	2	4	2	4	3	4	3	3	5	5	3	3	3	5	4	3	0	0	0	0	0	0	0	0	0	0	0	0	0
FJ05122	fujian	Southern	beijing	1	Ancient	-	GGG	CGA	ancient	Female	Adult	previously treated	2	2	1		5	4	3	8	4	4	2	4	3	5	2	3	5	7	3	4	3	5	4	3	0	0	0	0	0	0	0	0	0	0	0	0	0
GS12029	gansu	Northern	beijing	1	Ancient	-	GGG	GGA	ancient	Male	Children	new case	2	2	1	4	5	4	3	8	3	4	2	4	3	4	3	3	5	4	3	3	3	4	4	4	0	0	0	0	0	0	0	0	0	0	0	0	0
GZ11203	Guizhou	Southern	beijing	260	Ancient	-	GGG	GGA	ancient	Famale	Children	new case	2	2	1	4	6		3	8	4	4	2	4	2	5	3	3	5	7	3	2	3	4	4	9	0	0	0	0	0	0	0	0	0	0	0	0	0
GZ11238	Guizhou	Southern	beijing	1	Ancient	-	GGG	GGA	ancient	Male	Children	new case	2	2	1	4	1	4	3	8	4	3	2	4	3	5	3	3	5	5	2	3	2	4	4	3	0	0	0	0	0	0	0	0	0	0	0	0	0
GZ11254	Guizhou	Southern	beijing	1	Ancient	-	GGG	GGA	ancient	Famale	Children	new case	2	2	1	4	7	4	3	8		4	2	4	3	4	3	3	5	7	2	3	3	4	4	3	0	0	0	0	0	0	0	0	0	0	0	0	0
HN06096	hainan	Southern	beijing	1	Ancient	-	GGG	GGA	ancient	Female	Children	new case	2	2	1	4	5	4	3	8	4	4	2	4	3	5	3	3	5	7	3	3	3	4	5	5	0	0	0	0	0	0	0	0	0	0	0	0	0
TBA030	shaanxi	Central	beijing	1	Ancient	-	GGG	GGA	ancient	Famale	Children	new case	2	2	1	4	7	4	3	8	4	4	2	4	3	5	3	3	5	6	3	4	3	4	4	3	0	0	0	0	0	0	0	0	0	0	0	0	0
TBA036	shaanxi	Central	beijing	1	Ancient	-	GGG	GGA	ancient	Famale	Children	new case	2	2	1	4	7	4	3	8	4	4	2	4	3	5	3	3	5	6	3	4	3	4	4	3	0	0	0	0	0	0	0	0	0	0	0	0	0
XJ06043	Xinjiang	X-Uyghur	beijing	1	Ancient	-	GGG	CGA	ancient	Female	Children	previously treated	2	2	1	4	6	4	3	8	4	4	2	4	3	5	3	3	5	7	3	3	3	4	4	3	0	0	0	0	0	0	0	0	0	0	0	0	0
XZ06108	xizang	Tibet	beijing	1	Ancient	-	GGG	GGA	ancient	Famale	Adult	new case	2	1	1	4	4	4	3	8	4	2	2	4	3	5	3	3	5	7	3	3	3	4	4	3	0	0	0	0	0	0	0	0	0	0	0	0	0
BJ10174	beijing	Northern	beijing	1	Ancient	-	GGG	GGA	ancient	Famale	Children		2	2	1	4	7	4	3	9	2	4	2	4	3	5	3	3	5	5	3	3	3	4	4	3	0	0	0	0	0	0	0	0	0	0	0	0	0
BJ10177	beijing	Northern	beijing	1	Ancient	-	GGG	GGA	ancient	Famale	Children	new case	2	2	1	4	7	4	3	9	2	4	2	4	3	5	3	3	5	5	3	3	3	4	4	3	0	0	0	0	0	0	0	0	0	0	0	0	0
BJ11072	beijing	Northern	beijing	1	Ancient	-	GGG	GGA	ancient	Male	Children	new case	2	2	1	4	6	4	3	9	2	4	2	4	3	3	3	3	5	1	3	3	3	4	4	2	0	0	0	0	0	0	0	0	0	0	0	0	0
FJ05386	fujian	Southern	beijing	1	Ancient	-	GGG	GGA	ancient	Male	Children	new case	2	2	1	4	4	4	3	9	2	4	2	4	3	5	3	3	5	5	3	3	3	4	4	3	0	0	0	0	0	0	0	0	0	0	0	0	0
GS04003	gansu	Northern	beijing	1	Ancient	-	GGG	GGA	ancient	Male	Adult	previously treated	2	2	1	4	6	4	3	9	2	4	2	4	3	6	3	3	5	5	3	3	2	3	4	3	0	0	0	0	0	0	0	0	0	0	0	0	0
HeN05040	he'nan	Central	beijing	1	Ancient	-	GGG	GGA	ancient	Male	Adult	new case	2	2	1	2	6	4	3	9	2	4	2	4	3	5	3	3	5	5	3	3	3	4	4	3	0	0	0	0	0	0	0	0	0	0	0	0	0
NM12045	neimenggu	Northern	beijing	1	Ancient	-	GGG	GGA	ancient	Male	Adult	new case	2	2	1	4	6	4	3	9	2	4	2	4	3	5	3	3	5	5	3	3	3	4	4	3	0	0	0	0	0	0	0	0	0	0	0	0	0
XJ06073	Xinjiang	X-Uyghur	beijing	1	Ancient	-	GGG	GGA	ancient	Male	Children	new case	2	2	1	2	4	4	3	9	2	4	2	4	3	5	3	3	5	5	3	3	3	4	4	3	0	0	0	0	0	0	0	0	0	0	0	0	0
BJ11032	beijing	Northern	beijing	1	Ancient	-	GGG	GGA	ancient	Male	Adult	new case	2	2	1	4	3	4	3	10	4	4	2	4	3	5	3	3	5	7	3	3	3	4	4	3	0	0	0	0	0	0	0	0	0	0	0	0	0
xz09162	xizang	Tibet	beijing	1	Ancient	-	GGG	GGA	ancient	Male	Adult	previously treated	2	1	1	4	5	4	3	10	4	4	2	4	3	5	3	3	5	7	2	3	3	4	4	3	0	0	0	0	0	0	0	0	0	0	0	0	0
XZ06094	xizang	Tibet	beijing	1	Ancient	-	GGG	GGA	ancient	Male	Adult	new case	2	1/2	1	4	5/6	4	3	7/8	2/4	4	2	4	3	5	3	3	5	5	3	3	3	5/4	4	3	0	0	0	0	0	0	0	0	0	0	0	0	0
NM11079	neimenggu	Northern	beijing	1	early ancient	-	CGG	GGA	ancient	Male	Adult	new case	2	2	1	4	8	4	3	3	4	4	2	4	3	5	1	3	5	7	3	3	3	3	4	5	0	0	0	0	0	0	0	0	0	0	0	0	0
GS05142	gansu	Northern	beijing	1	early ancient	+	CGG	GGA	ancient	Male	Adult	new case	2	2	1	1	3	4	3	6	3	4	2	4	3	6	3	3	5	6	3	3	3	4	4	3	0	0	0	0	0	0	0	0	0	0	0	0	0
2009	Beijing	Northern	beijing	1	early ancient	-	CGG	GGA	ancient	Male	Children	new case	2	2	1	4	7	4	3	7	4	4	2	4	3	5	1	3	5	6	3	3	4	4	4	3	0	0	0	0	0	0	0	0	0	0	0	0	0
AH11263	anhui	Central	beijing	1	early ancient	+	CGG	GGA	ancient	Male	Children		2	2	1	3	4	4	3	7	3	4	2	4	3	5	3	3	5	7	3	3	3	4	4	3	0	0	0	0	0	0	0	0	0	0	0	0	0
GS05088	gansu	Northern	beijing	1	early ancient	+	CGG	GGA	ancient	Famale	Adult	previously treated	2	2	1	4	2	4	3	7	2	3	1	4	3	2	2	2	5	5	3	2	3	3	2	3	0	0	0	0	0	0	0	0	0	0	0	0	0
GS06090	gansu	Northern	beijing	1	early ancient	+	CGG	GGA	ancient	Male	Children	previously treated	2	2	1	4	4	4	3	7	4	4	2	4	3	5	3	3	5	7	3	2	3	3	4	3	0	0	0	0	0	0	0	0	0	0	0	0	0
BJ09069	beijing	Northern	beijing	1	early ancient	-	CGG	GGA	ancient	Male	Children	new case	2	2	1	4	5	4	3	8	4	4	2	4	3	5	1	3	5	6	3	3	3	4	2	3	0	0	0	0	0	0	0	0	0	0	0	0	0
BJ10021	beijing	Northern	beijing	1	early ancient	+	CGG	GGA	ancient	Male	Adult	previously treated	2	2	1	3	4	4	3	8	3	4	2	4	3	5	3	2	5	6	3	3	3	4	4	3	0	0	0	0	0	0	0	0	0	0	0	0	0
BJ10175	beijing	Northern	beijing	1	early ancient	+	CGG	GGA	ancient	Male	Children		2	2	1	3	4	4	3	8	3	4	2	4	3	5	3	3	5	6	3	3	3	4	4	3	0	0	0	0	0	0	0	0	0	0	0	0	0
BJ10179	beijing	Northern	beijing	1	early ancient	+	CGG	GGA	ancient	Male	Children	new case	2	2	1	3	4	4	3	8	3	4	2	4	3	5	3	3	5	6	3	3	3	4	4	3	0	0	0	0	0	0	0	0	0	0	0	0	0
GS12043	gansu	Northern	beijing	1	early ancient	-	CGG	GGA	ancient	Famale	Children	new case	2	2	1	2	7	4	3	8		4	2	4	3	5	1	3	5	5	3	3	2	4	4	3	0	0	0	0	0	0	0	0	0	0	0	0	0
GS12224	gansu	Northern	beijing	1	early ancient	-	CGG	GGA	ancient	Male	Adult	new case	2	2	1	2	7	4	3	8	4	4	2	4	3	4	1	3	5	6	3	3	3	4	4	3	0	0	0	0	0	0	0	0	0	0	0	0	0
NM11012	neimenggu	Northern	beijing	1	early ancient	-	CGG	GGA	ancient	Male	Children	new case	2	2	1	2	6	4	3	8	2	4	2	4	3	5	1	3	5	7	3	3	3	4	4	3	0	0	0	0	0	0	0	0	0	0	0	0	0
NM11349	neimenggu	Northern	beijing	1	early ancient	+	CGG	GGA	ancient	Famale	Children	new case	2	2	1	2	3	4	3	8	2	3	1	4	3	3	2	5	5	5	3	2	3	3	2	4	0	0	0	0	0	0	0	0	0	0	0	0	0
JL06166	Jilin	Northern	beijing	1	early ancient	+	CGG	GGA	ancient	Famale	Adult	new case	2	2	1	3	5	4	3	10	3	4	2	4	3	4	3	3	5	7	3	3	2	5	4	3	0	0	0	0	0	0	0	0	0	0	0	0	0
Shx05175	shaanxi	Central	beijing	1	early ancient	+	CGG	GGA	ancient	Female	Children	previously treated	2	2	1	4	4	4	3	11/13?	3	4	2	4	3	5	3	3	5	7	3	3	3	4	4	3	0	0	0	0	0	0	0	0	0	0	0	0	0
GZ11175	Guizhou	Southern	beijing	1	Modern	-	GGG	CGA	modern	Male	Adult	new case	2	2	1	4	6	4	3	4	2	4	2	4	3	5	3	3	5	7	3	3	3	5	4	3	0	0	0	0	0	0	0	0	0	0	0	0	0
BJ05104	beijing	Northern	beijing	1	Modern	-	GGG	CGA	modern	Male	Children	new case	2	2	1	4	5	4	3	5	2	4	2	4	3	5	3	3	5	7	3	3	1	5	4	3	0	0	0	0	0	0	0	0	0	0	0	0	0
BJ09303	beijing	Northern	beijing	1	Modern	-	GGG	CGA	modern	Male	Children	new case	2	2	1	4	6	4	3	5	2	4	2	4	3	5	3	3	5	6	3	3	3	6	4	3	0	0	0	0	0	0	0	0	0	0	0	0	0
BJ10047	beijing	Northern	beijing	1	Modern	-	GGG	CGA	modern	Male	Adult	new case	2	2	1	4	6	4	3	5	2	1	2	4	3	5	3	3	5	7	3	3	3	5	4	3	0	0	0	0	0	0	0	0	0	0	0	0	0
AH11246	anhui	Central	beijing	1	Modern	-	GGG	CGA	modern	Male	Children	previously treated	2	2	1	4	6/7	4	3	6	2	4	2	5	3	4/5	3	3	5	7	3	3	3	5	4	5	0	0	0	0	0	0	0	0	0	0	0	0	0
BJ10003	beijing	Northern	beijing	1	Modern	-	GGG	CGA	modern	Famale	Adult	new case	2	2	1	4	5	4	3	6	2	4	2	4	3	5	3	3	5	7	3	3	3	5	4	3	0	0	0	0	0	0	0	0	0	0	0	0	0
BJ10178	beijing	Northern	beijing	1	Modern	-	GGG	CGA	modern	Famale	Children	new case	2	2	1	4	6	4	3	6	2	4	2	4	3	5	3	3	5	7	3	3	3	3	4	4	0	0	0	0	0	0	0	0	0	0	0	0	0
HeN05013	he'nan	Central	beijing	1	Modern	-	GGG	CGA	modern	Female	Children	new case	2	2	1	4		4	3	6	2	4	2	4	3	5	3	3	5	9	3	3	3	5	4	3	0	0	0	0	0	0	0	0	0	0	0	0	0
JX09301	Jiangxi	Southern	beijing	1	Modern	-	GGG	CGA	modern	Famale	Children	new case	2	2	1	5	6	4	3	6	2	4	1	4	3	5	3	3	5	7	3	3	3	5	4	3	0	0	0	0	0	0	0	0	0	0	0	0	0
120924	beijing	Northern	beijing	1	Modern	-	GGG	CGA	modern	Male	Children	new case	2	2	1	3	5	4	3	7	2	4	2	4	3	5	3	3	5	7	3	3	3	5	4	3	0	0	0	0	0	0	0	0	0	0	0	0	0
BJ05067	beijing	Northern	beijing	1	Modern	-	GGG	CGA	modern	Female	Children	new case	2	2	1	4	5	4	3	7	2	4	2	4	3	5	3	3	5	6	3	3	4	6	4	3	0	0	0	0	0	0	0	0	0	0	0	0	0
HN06008	hainan	Southern	beijing	1	Modern	-	GGG	CGA	modern	Male	Children	previously treated	2	2	1	3	5	4	3	7		4	2	4	1	5	3	3	5	7	3	3	3	4	4	3	0	0	0	0	0	0	0	0	0	0	0	0	0
Shx05164	shaanxi	Central	beijing	1	Modern	-	GGG	CGA	modern	Female	Children	new case	2	2	1	5	6	4	3	7	2	4	2	4	3	5	3	3	5	7	3	3	3	5	4	3	0	0	0	0	0	0	0	0	0	0	0	0	0
7995			beijing	1	Modern	-	GGG	CGA	modern		Children		2	2	1	4	5	4	3	8	2	4	2	4	3	5	3	3	5	7	4	3	3	5	4	3	0	0	0	0	0	0	0	0	0	0	0	0	0
120815	hebei	Northern	beijing	190	Modern	-	GGG	CGA	modern	Famale	Children	new case	2	2	1	4	6	4	3	8	2	4	2	3	3	5	2	4	5	6	3	3	3	5	4	3	0	0	0	0	0	0	0	0	0	0	0	0	0
121003	chongqing	Central	beijing	1	Modern	-	GGG	CGA	modern	Male	Children	new case	2	2	1	4	6	4	3	8	2	4	2	4	3	5	3	3	5	7	3	3	3	5	4	3	0	0	0	0	0	0	0	0	0	0	0	0	0
121008	chongqing	Central	beijing	1	Modern	-	GGG	CGA	modern	Male	Children	new case	2	2	1	4	6	4	3	8	2	4	2	4	3	5	3	3	5	7	3	3	3	5	4	3	0	0	0	0	0	0	0	0	0	0	0	0	0
121114	beijing	Northern	beijing	1	Modern	-	GGG	CGA	modern	Famale	Children	new case	2	2	1	4	6	4	3	8	2	4	2	4	3	5	2	3	5	5	3	3	3	5	4	3	0	0	0	0	0	0	0	0	0	0	0	0	0
24--2	henan	Central	beijing	1	Modern	-	GGG	CGA	modern	Famale	Children	new case	2	2	1	4	5	4	3	8	2	4	2	4	3	5	3	3	5	5	3	3	3	5	4	3	0	0	0	0	0	0	0	0	0	0	0	0	0
27--1	shanxi(山西)	Northern	beijing	1	Modern	-	GGG	CGA	modern	Male	Children	new case	2	2	1	4	6	4	3	8	2	4	2	4	3	5	3	3	5	5	3	3	3	5	4	3	0	0	0	0	0	0	0	0	0	0	0	0	0
AH03020	anhui	Central	beijing	1	Modern	-	GGG	CGA	modern	Male	Children	previously treated	2	2	1	4	4	4	3	8	2	4	2	4	3	5	3	3	5	7	3	3	3	5	4	3	0	0	0	0	0	0	0	0	0	0	0	0	0
AH03028	anhui	Central	beijing	1	Modern	-	GGG	CGA	modern	Male	Children	previously treated	2	2	1	4	7	4	3	8	2	4	2	4	3	5	3	3	5	7	3	3	3	5	4	3	0	0	0	0	0	0	0	0	0	0	0	0	0
AH04131	anhui	Central	beijing	1	Modern	-	GGG	CGA	modern	Male	Children	previously treated	2	2	1	4	4	4	3	8	2	4	2	4	3	5	2	3	5	6	4	3	3	5	4	3	0	0	0	0	0	0	0	0	0	0	0	0	0
AH04383	anhui	Central	beijing	1	Modern	-	GGG	CGA	modern	Male	Adult	new case	2	1	1	4	6	4	3	8	2	4	2	4	3	5	3	3	5	6	3	3	3	5	4	3	0	0	0	0	0	0	0	0	0	0	0	0	0
AH11146	anhui	Central	beijing	1	Modern	-	GGG	CGA	modern	Male	Children	previously treated	2	2	1	4	6	4	3	8	2	3	2	4	3	5	3	3	5	7	3	3	3	5	4	3	0	0	0	0	0	0	0	0	0	0	0	0	0
AH11202	anhui	Central	beijing	265	Modern	-	GGG	CGA	modern	Famale	Children	previously treated	2	2	1	4	6/7?	4	3	8	2	4	2	4	3	5	3	3	5	7	3	3	3	5	4	3	0	0	0	0	0	0	0	0	0	0	0	0	0
AH11359	anhui	Central	beijing	1	Modern	-	GGG	CGA	modern	Male	Children	new case	2	2	1	4	3	4	3	8	2	4	2	4	3	5	3	3	5	9	3	3	3	5	4	3	0	0	0	0	0	0	0	0	0	0	0	0	0
AH11383	anhui	Central	beijing	1	Modern	-	GGG	CGA	modern	Famale	Children	previously treated	2	2	1	4	6	2	3	8	2	4	2	4	3	5	3	3	5	7	3	3	3	5	4	3	0	0	0	0	0	0	0	0	0	0	0	0	0
BJ05021	beijing	Northern	beijing	632	Modern	-	GGG	CGA	modern	Male	Children	new case	2	2	1	4	5	4	3	8	2	4	2	4	1	5	3	3	5	7	3	3	3	5	4	3	0	0	0	0	0	0	0	0	0	0	0	0	0
BJ05033	beijing	Northern	beijing	1	Modern	-	GGG	CGA	modern	Female	Children	new case	2	2	1	4	6	4	3	8	2	4	2	4	3	4	3	3	5	7	3	3	3	5	4	3	0	0	0	0	0	0	0	0	0	0	0	0	0
BJ05036	beijing	Northern	beijing	1	Modern	-	GGG	CGA	modern	Male	Adult	new case	2	2	1	4	5	4	3	8	2	4	2	4	3	6	3	3	5	7	3	3	2	5	4	3	0	0	0	0	0	0	0	0	0	0	0	0	0
BJ05054	beijing	Northern	beijing	1	Modern	-	GGG	CGA	modern	Female	Children	new case	2	2	1	4	5	4	3	8	2	4	2	4	3	5	3	3	5	7	3	3	3	5	4	3	0	0	0	0	0	0	0	0	0	0	0	0	0
BJ05057	beijing	Northern	beijing	2610	Modern	-	GGG	CGA	modern	Male	Adult	new case	2	2	1	3	5	4	3	8	2	3	2	4	3	5	3	3	5	7	3	3	3	5	4	3	0	0	0	0	0	0	0	0	0	0	0	0	0
BJ05072	beijing	Northern	beijing	1	Modern	-	GGG	CGA	modern	Famale	Adult	new case	2	2	1	2	6	4	3	8	2	4	2	4	3	5	3	3	5	7	3	3	3	4	4	3	0	0	0	0	0	0	0	0	0	0	0	0	0
BJ05109	beijing	Northern	beijing	1	Modern	-	GGG	CGA	modern	Male	Adult	previously treated	2	2	1	4	5	4	3	8	2	4	2	4	3	4	3	3	5	7	3	3	3	5	4	3	0	0	0	0	0	0	0	0	0	0	0	0	0
BJ09193	beijing	Northern	beijing	1	Modern	-	GGG	CGA	modern	Female	Children	new case	2	2	1	4	6	4	3	8	2	4	2	3	3	5	3	1	5	7	3	3	3	5	4	3	0	0	0	0	0	0	0	0	0	0	0	0	0
BJ10001	beijing	Northern	beijing	1	Modern	-	GGG	CGA	modern	Male	Adult	new case	2	2	1	4	5	4	3	8	2	3	2	4	3	5	3	3	5	6	3	3	3	5	4	3	0	0	0	0	0	0	0	0	0	0	0	0	0
BJ10002	beijing	Northern	beijing	1	Modern	-	GGG	CGA	modern	Famale	Adult	new case	2	2	1	4	6	4	3	8	2	4	2	4	3	5	3	3	5	7	3	3	3	7	4	3	0	0	0	0	0	0	0	0	0	0	0	0	0
BJ10012	beijing	Northern	beijing	1	Modern	-	GGG	CGA	modern	Male	Adult	new case	2	2	1	3	5	4	3	8	2	4	2	4	3	5	3	3	5	7	3	3	3	5	4	3	0	0	0	0	0	0	0	0	0	0	0	0	0
BJ10041	beijing	Northern	beijing	1	Modern	-	GGG	CGA	modern	Male	Adult	new case	2	2	1	4	5	4	3	8	2	4	2	4	2	5	3	3	5	8	3	3	3	5	4	3	0	0	0	0	0	0	0	0	0	0	0	0	0
BJ10054	beijing	Northern	beijing	1	Modern	-	GGG	CGA	modern	Male	Adult	new case	2	2	1	3	4	4	3	8	2	4	2	4	3	5	3	3	5	8	3	3	3	5	4	3	0	0	0	0	0	0	0	0	0	0	0	0	0
BJ10062	beijing	Northern	beijing	1	Modern	-	GGG	CGA	modern	Famale	Adult	new case	2	2	1	2	5	4	3	8	2	3	2	4	3	5	3	4	5	9	3	3	3	5	5	3	0	0	0	0	0	0	0	0	0	0	0	0	0
BJ10173	beijing	Northern	beijing	1	Modern	-	GGG	CGA	modern	Famale	Children	new case	2	2	1	4	6	4	3	8	2	4	2	4	3	5	3	3	5	6	3	3	3	5	4	3	0	0	0	0	0	0	0	0	0	0	0	0	0
BJ10176	beijing	Northern	beijing	1	Modern	-	GGG	CGA	modern	Male	Children	new case	2	2	1	3	5	4	3	8	2	4	2	4	3	5	3	3	5	7	3	3	3	5	4	3	0	0	0	0	0	0	0	0	0	0	0	0	0
BJ11037	beijing	Northern	beijing	1	Modern	-	GGG	CGA	modern	Female	Adult	new case	2	2	1	4	5	4	2	8	2	4	2	4	3	5	3	4	3	3	3	3	3	5	4	3	0	0	0	0	0	0	0	0	0	0	0	0	0
FJ05003	fujian	Southern	beijing	1	Modern	-	GGG	CGA	modern	Male	Children	new case	2	2	1	4	5	4	3	8	2	3	2	4	3	5	3	3	5	7	3	3	3	5	4	3	0	0	0	0	0	0	0	0	0	0	0	0	0
FJ05507	fujian	Southern	beijing	1162	Modern	-	GGG	CGA	modern	Male	Adult	new case	2	2	1		5	4	3	8	2	4	2	4	3	5	3	3	5	6	3	3	3	5	4	3	0	0	0	0	0	0	0	0	0	0	0	0	0
FJ07057	fujian	Southern	beijing	1	Modern	-	GGG	CGA	modern	Male	Adult	previously treated	2	2	1	4	5	4	3	8	2	4	2	4	3	5	3	3	5	7	3	3	4	5	4	3	0	0	0	0	0	0	0	0	0	0	0	0	0
FJ10251	fujian	Southern	beijing	1	Modern	-	GGG	CGA	modern	Famale	Children	new case	2	2	1	4	5	4	3	8	2	4	2	4	3	5	3	3	5	7	3	3	3	5	4	3	0	0	0	0	0	0	0	0	0	0	0	0	0
GS05113	gansu	Northern	beijing	1	Modern	-	GGG	CGA	modern	Male	Children	previously treated	2	2	1	4	5	4	3	8	2	4	2	4	1	5	3	3	5	7	3	3	3	5	6	3	0	0	0	0	0	0	0	0	0	0	0	0	0
GS05129	gansu	Northern	beijing	1	Modern	-	GGG	CGA	modern	Male	Children	previously treated	2	2	1	4	1	4	3	8	2	3	2	4	3	5	3	3	5	7	3	3	3	3	4	3	0	0	0	0	0	0	0	0	0	0	0	0	0
GS06084	gansu	Northern	beijing	1	Modern	-	GGG	CGA	modern	Female	Children	new case	2	2	1	4	5	4	3	8	2	3	2	4	3	5	3	3	5	7	3	3	3	1	4	3	0	0	0	0	0	0	0	0	0	0	0	0	0
GS06089	gansu	Northern	beijing	1	Modern	-	GGG	CGA	modern	Female	Children	previously treated	2	2	1	3	5	4	3	8	2	4	2	4	3	5	2	3	5	7	3	3	3	5	4	3	0	0	0	0	0	0	0	0	0	0	0	0	0
GS06094	gansu	Northern	beijing	1	Modern	-	GGG	CGA	modern	Female	Children	previously treated	2	2	1	4	6	4	3	8	2	4	2	4	3	5	3	3	5	6	3	3	3	5	4	5	0	0	0	0	0	0	0	0	0	0	0	0	0
GS12054	gansu	Northern	beijing	1	Modern	-	GGG	CGA	modern	Female	Adult	new case	2	2	1	4	6	4	3	8	2	4	2	4	3	5	3	3	5	7	3	3	3	5	4	3	0	0	0	0	0	0	0	0	0	0	0	0	0
GS12071	gansu	Northern	beijing	1	Modern	-	GGG	CGA	modern	Male	Adult	new case	2	2	1	4	5	4	3	8	2	4	2	4	3	5	3	3	5	7	3	3	3	4	4	3	0	0	0	0	0	0	0	0	0	0	0	0	0
GS12219	gansu	Northern	beijing	1	Modern	-	GGG	CGA	modern	Male	Adult	new case	2	2	1	4	5	4	3	8	2	4	2	4	3	5	3	3	5	7	3	3	3	8	4	3	0	0	0	0	0	0	0	0	0	0	0	0	0
GX06045	guangxi	Southern	beijing	1	Modern	-	GGG	CGA	modern	Male	Children	new case	2	2	1	3	5	4	2	8	2	4	2	4	3	5	3	3	5	7	3	3	3	5	4	3	0	0	0	0	0	0	0	0	0	0	0	0	0
GX06062	guangxi	Southern	beijing	1	Modern	-	GGG	CGA	modern	Male	Adult	new case	2	2	1	3/4	6	4	3	8	2	4	2	4	3	5	3	3	5	7	5	3	3	7	4	3	0	0	0	0	0	0	0	0	0	0	0	0	0
GZ11101	Guizhou	Southern	beijing	1	Modern	-	GGG	CGA	modern	Male	Children	new case	2	2	1	4	3	4	3	8	1	4	2	4	3	5	3	3	5	7	3	3	3	5	4	3	0	0	0	0	0	0	0	0	0	0	0	0	0
GZ11187	Guizhou	Southern	beijing	1	Modern	-	GGG	CGA	modern	Female	Adult	new case	2	2	1	4	6	4	3	8	2	undetermined	2	4	3	7	2	3	5	6	1	3	4	5	4	3	0	0	0	0	0	0	0	0	0	0	0	0	0
HeN05043	he'nan	Central	beijing	1	Modern	-	GGG	CGA	modern	Female	Children	new case	2	2	1	4	4	4	3	8	2	4	2	4	3	5	3	3	5	7	3	3	3	5	4	3	0	0	0	0	0	0	0	0	0	0	0	0	0
HeN06065	he'nan	Central	beijing	1	Modern	-	GGG	CGA	modern	Female	Children	new case	2	2	1	4	5	4	3	8		4	2	4	3	5	2	3	5	7	3	3	4	5	4	3	0	0	0	0	0	0	0	0	0	0	0	0	0
HN06011	hainan	Southern	beijing	1	Modern	-	GGG	CGA	modern	Male	Adult	new case	2	2	1	4	4	4	3	8	2	4	2	4	3	5	3	3	5	7	3	3	3	5	4	3	0	0	0	0	0	0	0	0	0	0	0	0	0
HN06061	hainan	Southern	beijing	190	Modern	-	GGG	CGA	modern	Male	Adult	new case	2	2	1	4	6	4	3	8	2	2	2	4	3	5	3	3	5	7	3	3	3	5	4	3	0	0	0	0	0	0	0	0	0	0	0	0	0
JL06111	Jilin	Northern	beijing	1	Modern	-	GGG	CGA	modern	Famale	Adult	new case	2	2	1	4	6	4	3	8	2	4	2	4	3	5	3	2	5	5	3	3	3	5	4	3	0	0	0	0	0	0	0	0	0	0	0	0	0
JL06181	Jilin	Northern	beijing	1	Modern	-	GGG	CGA	modern	Male	Children	new case	2	2	1	4	6	4	3	8	2	4	2	4	3	5	3	2	5	7	3	3	3	5	4	3	0	0	0	0	0	0	0	0	0	0	0	0	0
JL06308	Jilin	Northern	beijing	1	Modern	-	GGG	CGA	modern	Famale	Adult	new case	2	2	1	4/2	5	4	3	8	2	4	2	4	3	5	3	3	5	7	3	3	3	5	4	3	0	0	0	0	0	0	0	0	0	0	0	0	0
JL06346	Jilin	Northern	beijing	1	Modern	-	GGG	CGA	modern	Male	Adult	new case	2	2	1	4	6	4	3	8	2	4	2	4	2	5	2	2	5	7	3	2	3	5	4	3	0	0	0	0	0	0	0	0	0	0	0	0	0
JX09033(34)	Jiangxi	Southern	beijing	1	Modern	-	GGG	CGA	modern	Famale	Adult	new case	2	2	1	4	6	4	2	8	2	4	2	4	3	5	2	3	5	7	3	2	3	5	4	3	0	0	0	0	0	0	0	0	0	0	0	0	0
JX09066(67\68)	Jiangxi	Southern	beijing	1	Modern	-	GGG	CGA	modern	Male	Adult	new case	2	2	1	4	1	4	3	8	3	3	1	4	1	3	5	3	5	1	3	2	2	3	4	6	0	0	0	0	0	0	0	0	0	0	0	0	0
NM11111	neimenggu	Northern	beijing	1	Modern	-	GGG	CGA	modern	Famale	Children	new case	2	2	1	4	5	4	3	8	2	4	2	3	3	5	3	3	5	7	3	3	3	5	4	3	0	0	0	0	0	0	0	0	0	0	0	0	0
NM11129	neimenggu	Northern	beijing	1	Modern	-	GGG	CGA	modern	Famale	Adult	new case	2	2	1	4	5	4	3	8	2	4	2	4	3	5	3	3	5	8	3	3	4	5	4	3	0	0	0	0	0	0	0	0	0	0	0	0	0
NM11181	neimenggu	Northern	beijing	1	Modern	-	GGG	CGA	modern	Male	Adult	new case	2	2	1	3	6	4	3	8	2	4	2	4	3	5	3	3	5	7	3	3	3	3	4	3	0	0	0	0	0	0	0	0	0	0	0	0	0
NM11204	neimenggu	Northern	beijing	1	Modern	-	GGG	CGA	modern	Male	Adult	new case	2	2	1	4	5	4	3	8	2	4	2	4	1	5	3	3	5	7	3	3	3	5	4	3	0	0	0	0	0	0	0	0	0	0	0	0	0
NM11268	neimenggu	Northern	beijing	1	Modern	-	GGG	CGA	modern	Famale	Children	new case	2	2	1	4	5	4	3	8	2	4	2	4	3	5	2	3	5	7	3	3	3	5	4	3	0	0	0	0	0	0	0	0	0	0	0	0	0
NM11291	neimenggu	Northern	beijing	1	Modern	-	GGG	CGA	modern	Famale	Children	new case	2	2	1	4	5	4	3	8	2	4	2	4	3	5	3	3	5	7	3	3	3	5	4	3	0	0	0	0	0	0	0	0	0	0	0	0	0
NM11364	neimenggu	Northern	beijing	1	Modern	-	GGG	CGA	modern	Male	Children	new case	2	2	1	4	5	4	3	8	2	3	2	3	3	5	3	3	5	7	3	3	4	5	4	3	0	0	0	0	0	0	0	0	0	0	0	0	0
Shx05232	shaanxi	Central	beijing	1	Modern	-	GGG	CGA	modern	Male	Adult	new case	2	2	1	5	5	4	3	8	2	4	2	4	3	5	3	3	5	7	3	3	3	5	4	3	0	0	0	0	0	0	0	0	0	0	0	0	0
Shx05286	shaanxi	Central	beijing	1	Modern	-	GGG	CGA	modern	Famale	Adult	new case	2	2	1	5	6	4	3	8	3	3	2	4	3	5	3	3	5	7	2	2	3	4	4	3	0	0	0	0	0	0	0	0	0	0	0	0	0
TBA031	hebei	Northern	beijing	1	Modern	-	GGG	CGA	modern	Male	Children	new case	2	2	1	4	5	4	3	8	2	4	2	4	2	5	3	3	5	7	3	3	4	6	4	3	0	0	0	0	0	0	0	0	0	0	0	0	0
TBA221	hebei	Northern	beijing	1	Modern	-	GGG	CGA	modern	Male	Children	new case	2	2	1	4	7	4	3	8		4	2	4	3	5	2	3	5	7	3	3	3	4	4	3	0	0	0	0	0	0	0	0	0	0	0	0	0
TBA227	shandong	Northern	beijing	1	Modern	-	GGG	CGA	modern	Famale	Children	new case	2	2	1		5	4	3	8	2	4	2	4	3	5	4	3	5	7	3	3	3	5	4	3	0	0	0	0	0	0	0	0	0	0	0	0	0
TBA276	qinghai	Central	beijing	1	Modern	-	GGG	CGA	modern	Famale	Children	new case	2		1	4	5	4		8	2	4	2	4	3	5	4	2	5	5	3	3	3	3	4	3	0	0	0	0	0	0	0	0	0	0	0	0	0
TBA285	heilongjiang	Northern	beijing	190	Modern	-	GGG	CGA	modern	Famale	Children		2	2	1	4	6	4	2	8		4	2	4	3	4	3	3	5	5	1	2	3	1	2	1	0	0	0	0	0	0	0	0	0	0	0	0	0
XJ06070	Xinjiang	X-Uyghur	beijing	1	Modern	-	GGG	CGA	modern	Male	Adult	previously treated	2	2	1	3	5	4	3	8	2	4	2	4	3	5	3	3	5	7	3	3	3	4	4	3	0	0	0	0	0	0	0	0	0	0	0	0	0
XJ06121	Xinjiang	X-Uyghur	beijing	1	Modern	-	GGG	CGA	modern	Male	Children	previously treated	2	2	1	5	4	4	3	8	2	4	2	4	3	5	3	3	5	8	3	3	3	5	4	3	0	0	0	0	0	0	0	0	0	0	0	0	0
XZ06071	xizang	Tibet	beijing	1	Modern	-	GGG	CGA	modern	Male	Adult	new case	2	2	1	5	4	4	3	8	2	4	2	4	3	5	3	3	5	7	3	3	3	5	4	3	0	0	0	0	0	0	0	0	0	0	0	0	0
xz09151	xizang	Tibet	beijing	1	Modern	-	GGG	CGA	modern	Female	Children	new case	2	1	1	4	6	4	3	8	2	4	2	3	3	6	3	3	5	8	3	3	3	5	4	2	0	0	0	0	0	0	0	0	0	0	0	0	0
xz09195	xizang	Tibet	beijing	1	Modern	-	GGG	CGA	modern	Famale	Adult	new case	2	2	1	4	7	4	3	8	2	4	2	4	3	5	3	3	5	7	3	3	3	5	4	3	0	0	0	0	0	0	0	0	0	0	0	0	0
7900	Beijing	Northern	beijing	1	Modern	-	GGG	CGA	modern	Female	Children	new case	2	2	1	5	6	4	3	9	2	4	2	4	3	5	3	3	5	7	3	3	3	5	4	3	0	0	0	0	0	0	0	0	0	0	0	0	0
120830	liaoning	Northern	beijing	1	Modern	-	GGG	CGA	modern	Male	Children	new case	2	1	1	4	6	4	3	9		4	2	4	3	5	3	3	5	7	3	3	3	5	4	3	0	0	0	0	0	0	0	0	0	0	0	0	0
120903	liaoning	Northern	beijing	1	Modern	-	GGG	CGA	modern	Male	Children	new case	2	1	1	4	6	4	3	9	2	4	2	4	3	5	3	3	5	7	3	3	3	5	4	3	0	0	0	0	0	0	0	0	0	0	0	0	0
FJ10439	fujian	Southern	beijing	1	Modern	-	GGG	CGA	modern	Male	Children	new case	2	2	1	4	5	4	3	9	2	4	2	4	3	5	3	3	5	7	3	3	3	5	4	3	0	0	0	0	0	0	0	0	0	0	0	0	0
HeN05061	he'nan	Central	beijing	1	Modern	-	GGG	CGA	modern	Female	Children	new case	2	2	1	4	6	4	3	9	2	4	2	4	3	5	3	3	5	7	3	3	3	5	4	3	0	0	0	0	0	0	0	0	0	0	0	0	0
NM11305	neimenggu	Northern	beijing	1	Modern	-	GGG	CGA	modern	Male	Children	new case	2	2	1	4	6	4	3	9	2	4	2	4	3	5	3	3	5	7	3	3	3	5	4	3	0	0	0	0	0	0	0	0	0	0	0	0	0
Shx05244	shaanxi	Central	beijing	1	Modern	-	GGG	CGA	modern	Male	Children	new case	2	2	1	4	5	4	3	9	2	4	2	4	3	5	3	3	5	7	3	3	3	5	4	3	0	0	0	0	0	0	0	0	0	0	0	0	0
XJ06079	Xinjiang	X-Uyghur	beijing	1	Modern	-	GGG	CGA	modern	Female	Children	previously treated	2	2	1	4	6	4	3	9	2	4	2	4	3	5	3	3	5	7	3	3	3	5	4	3	0	0	0	0	0	0	0	0	0	0	0	0	0
TBA166	hebei	Northern	beijing	190	Modern	-	GGG	CGA	modern	Male	Children	new case	2	2	1	5	8	4	3		2	4	2	4	3	5	3	3	5	6	3	3	3	5	4	3	0	0	0	0	0	0	0	0	0	0	0	0	0
TBA174	hebei	Northern	beijing	1	Modern	-	GGG	CGA	modern	Male	Children	new case	2	2	1	2	6	4	3		2	4	2	4	3	5	3	3	5	7	3	3	3	5	4	3	0	0	0	0	0	0	0	0	0	0	0	0	0
TBA210	beijing	Northern	beijing	1	Modern	-	GGG	CGA	modern	Male	Children	new case	2	2	1	4	5	4	3		2	4	2	4	3	5	3	3	5	7	3	3	3	5	4	3	0	0	0	0	0	0	0	0	0	0	0	0	0
2727	Beijing	Northern	beijing	269	Ancient	-	GGG	GGA	ancient	Male	Children	new case	2	2	1	3	4	4	3	10	5	4	2	4	3	4	3	3	5	7	3	4	3	5	4	3	0	0	0	0	0	0	0	0	0	0	0	0	0
23--9	hebei	Northern	beijing	1	early ancient	+	CGG	GGA	ancient	Famale	Children	new case	2	2	1	4	6	4	3	9?	2?	4		4	3/14?	5	3		5	7	3	3	1	4	4	3/6	0	0	0	0	0	0	0	0	0	0	0	0	0
8839			beijing	1	Modern	-	GGG	CGA	modern		Children		2	2	1	4	5	4	3	8	2	4	2	4	3	5	3	3	5	7	3	3	3	5	4	3	0	0	0	0	0	0	0	0	0	0	0	0	0
AH11362	anhui	Central	beijing	1	Modern	-	GGG	CGA	modern	Male	Adult	previously treated	2	2	1	4	6	4	3	10	2	4	2	4	3	5	3	3	5	7	3	3	1	5	4	3	0	0	0	0	0	0	0	0	0	0	0	0	0
[truncated: 39 more columns]
